# Supplementary material for: Adaptable Model Parameters in Non-Invasive Prenatal Testing Lead to More Stable Predictions
Source: Int J Mol Sci. 2019 Jul 11;20(14):3414. doi: 10.3390/ijms20143414 (PMC6678500; doi:10.3390/ijms20143414)
Supplement: Supplementary file 1 [file ijms-20-03414-s001.zip]

Archive with 3 entries (3 files):
- Supplementary_methods.docx
- supplementary_table_healthy_zscores.xlsx
- supplementary_table_tris_zscores.xlsx
