# Supplementary material for: Adaptable Model Parameters in Non-Invasive Prenatal Testing Lead to More Stable Predictions
Source: Int J Mol Sci. 2019 Jul 11;20(14):3414. doi: 10.3390/ijms20143414 (PMC6678500; doi:10.3390/ijms20143414)
Supplement: Supplementary file 1 [file ijms-20-03414-s001.zip › supplementary_table_healthy_zscores.xlsx]

## Sheet: 3M
ADA_Z_3	FIX_Z_3	ADA_Z_20	FIX_Z_20	ADA_Z_orig	FIX_Z_orig
0.685568	0.713523	1.0468	0.746734	1.18033	0.819407
0.600547	0.628015	-0.68509	-0.449072	-0.0906941	-0.0384444
1.77954	1.81375	-0.654639	-0.428046	0.0148163	0.0338834
-0.837165	-0.817915	-0.273969	-0.165208	-0.226213	-0.126747
0.310044	0.335852	1.27138	0.901794	1.23825	0.874107
-0.163215	-0.140112	-0.102619	-0.0468974	0.645721	0.464496
-0.230217	-0.207497	0.928674	0.665172	0.55399	0.4014
-0.0363615	-0.0125335	-0.752308	-0.495483	-0.681872	-0.425747
0.817829	0.846539	-0.107726	-0.0504234	0.435826	0.319605
-0.823069	-0.803738	1.14613	0.815313	0.639408	0.454289
1.82245	1.8569	0.597121	0.436246	0.104522	0.095376
-1.21004	-1.19292	-0.317826	-0.195489	-0.0752355	-0.0278755
0.394474	0.420765	-0.0449922	-0.00710821	-0.363414	-0.223044
-1.89809	-1.8849	0.119435	0.106423	0.595681	0.433621
0.388235	0.41449	0.727079	0.525977	0.411169	0.307284
0.980203	1.00984	-0.599882	-0.390238	-0.754549	-0.481417
2.373	2.4106	-0.496083	-0.318569	-0.184617	-0.0989716
0.637358	0.665037	0.40841	0.305949	0.142261	0.119334
-0.655834	-0.635547	-0.00956066	0.0173559	-0.107997	-0.0489971
0.333578	0.35952	1.17408	0.834614	1.00051	0.707712
-0.65137	-0.631057	1.01965	0.727988	1.14316	0.795381
-1.53694	-1.52169	-1.19809	-0.803277	-0.607245	-0.390558
0.0936821	0.118253	0.056718	0.0631189	0.090745	0.0848735
0.69571	0.723723	0.93238	0.66773	0.128611	0.110229
0.635103	0.662769	-0.0492685	-0.0100608	-0.355199	-0.216602
1.54305	1.5759	0.580433	0.424724	0.32988	0.243834
1.20752	1.23846	0.496433	0.366725	0.816968	0.572003
0.634169	0.66183	-0.766931	-0.505579	0.11134	0.100673
0.347195	0.373216	-0.196454	-0.111687	0.43359	0.308124
0.378236	0.404434	0.116264	0.104233	0.530978	0.385777
-0.249495	-0.226885	0.144904	0.124008	0.139999	0.118434
-0.000738087	0.0232935	0.649062	0.47211	0.413196	0.298706
-0.512058	-0.490949	-0.202326	-0.115741	0.440437	0.316972
0.988977	1.01867	1.46509	1.03554	1.4108	0.997254
-0.119811	-0.0964598	1.32315	0.937544	0.689805	0.492429
-0.942712	-0.924064	1.41029	0.997708	0.43012	0.315283
-1.81203	-1.79835	0.874367	0.627674	0.931794	0.66386
0.818192	0.846904	-0.0449372	-0.00707021	-0.232351	-0.127523
0.0320728	0.056292	0.142436	0.122304	-0.175764	-0.0947898
-0.251171	-0.228571	-0.343574	-0.213268	-0.513089	-0.329957
-0.930275	-0.911556	0.370125	0.279514	0.285641	0.215101
-0.0726336	-0.0490129	-0.674883	-0.442024	-0.544915	-0.340557
0.831894	0.860685	-0.765836	-0.504824	-0.288353	-0.174701
0.0271261	0.051317	0.326962	0.249712	-0.00481075	0.0207552
0.898899	0.928072	0.413399	0.309394	0.673457	0.482328
0.217116	0.242393	0.0614882	0.0664125	-0.0693068	-0.0223816
2.46835	2.5065	0.577498	0.422698	0.201064	0.159185
0.703711	0.73177	-2.99537	-2.04423	-2.07253	-1.39537
-0.962689	-0.944156	0.408174	0.305786	0.00711046	0.0286893
0.058231	0.0825997	0.0184548	0.0366996	-0.482534	-0.306995
1.13227	1.16277	0.577145	0.422454	-0.0822791	-0.0317021
-0.425846	-0.404244	-0.725757	-0.47715	-0.30547	-0.180909
-0.452535	-0.431086	-0.158143	-0.0852347	0.1499	0.126396
1.06338	1.09349	0.704246	0.510212	-0.00871928	0.0180185
1.45403	1.48638	-0.449063	-0.286104	-0.140815	-0.0731246
-0.564478	-0.543669	0.612494	0.446861	-0.00382575	0.0213937
0.211021	0.236263	0.149446	0.127144	0.381949	0.282603
1.82557	1.86004	-0.358008	-0.223234	-0.401889	-0.25027
0.63776	0.665441	1.31349	0.930869	0.860218	0.615125
-1.52892	-1.51362	-0.890055	-0.590592	-0.54633	-0.341521
1.88738	1.9222	-0.758361	-0.499662	-1.4317	-0.937472
0.392205	0.418483	-0.551598	-0.3569	0.122719	0.106999
-0.364778	-0.342828	0.710091	0.514248	0.743559	0.52936
-0.785662	-0.766117	-0.0818198	-0.0325362	-0.287091	-0.173659
0.724892	0.753071	-0.974402	-0.648831	-0.552155	-0.353696
-0.72233	-0.702423	1.29843	0.920471	0.712464	0.498592
-0.230607	-0.207889	-0.0563206	-0.01493	-0.321011	-0.196414
-2.04667	-2.03433	-0.469728	-0.300372	0.156534	0.130166
-1.27943	-1.26271	0.0851658	0.0827609	0.674641	0.484349
-1.5157	-1.50033	-0.248707	-0.147766	0.137482	0.117086
0.201759	0.226948	-0.304491	-0.186282	-0.138204	-0.0711138
0.600673	0.628142	-1.19484	-0.801038	-0.670208	-0.434864
-0.05816	-0.0344566	1.45073	1.02563	1.5949	1.08569
-2.1467	-2.13493	-0.332936	-0.205923	0.362207	0.269052
-1.2167	-1.19962	0.0757049	0.0762286	0.0926158	0.087088
0.596429	0.623874	0.404987	0.303585	0.401846	0.299873
-1.08971	-1.07191	1.61375	1.13819	1.2199	0.853562
-0.02101	0.00290572	-0.721018	-0.473878	-0.274857	-0.160722
0.607563	0.635072	0.537255	0.394912	0.513788	0.373134
-2.14811	-2.13636	-0.527618	-0.340343	-0.139723	-0.0703881
-0.108345	-0.0849282	0.248567	0.195583	-0.0294993	0.00441429
0.289118	0.314806	-0.260239	-0.155728	-0.378517	-0.231486
-0.411805	-0.390123	0.327389	0.250007	0.17504	0.142948
-0.178738	-0.155724	-0.283099	-0.171512	0.116447	0.103281
0.530372	0.557439	0.921576	0.66027	0.792611	0.563319
-0.608603	-0.588045	-0.229355	-0.134404	-0.219633	-0.124896
0.212681	0.237932	-0.26735	-0.160638	-0.0654231	-0.0207676
-1.08186	-1.064	0.0781192	0.0778956	-0.345651	-0.2124
-0.299489	-0.277165	-1.16645	-0.781435	-0.378539	-0.234691
0.0198331	0.0439824	0.685056	0.496962	0.348623	0.256456
-0.0179789	0.0059542	-0.684128	-0.448407	-0.953381	-0.632644
-0.521765	-0.500712	0.895852	0.642509	0.328983	0.246901
-0.211553	-0.188726	0.468839	0.347673	0.248971	0.1917
0.729819	0.758026	0.34366	0.261241	0.449031	0.331817
-0.669197	-0.648987	-0.498426	-0.320187	-0.35919	-0.212427
0.290011	0.315705	0.217224	0.173942	-0.513436	-0.324895
0.682325	0.710261	-0.593221	-0.385639	-0.970675	-0.626345
-0.388356	-0.36654	-0.721638	-0.474306	-0.74253	-0.484951
-0.844635	-0.825427	0.746515	0.539397	0.198174	0.160412
-0.920234	-0.901458	0.459168	0.340995	1.03288	0.719241
0.926002	0.955331	-0.406316	-0.256589	-0.541406	-0.339063
-1.30644	-1.28988	-0.366346	-0.228991	-1.02821	-0.676991
0.539916	0.567038	0.73228	0.529569	0.321279	0.240774
0.246967	0.272415	-1.33027	-0.894541	-1.34003	-0.871578
-0.194049	-0.171123	-1.28393	-0.862545	-0.964066	-0.639195
0.408702	0.435074	-1.05806	-0.706592	-1.37459	-0.911876
0.525965	0.553007	-0.563907	-0.365399	-0.650487	-0.42237
1.05203	1.08208	0.64396	0.468587	0.732953	0.519192
1.5835	1.61659	-0.440788	-0.28039	-0.172153	-0.0909794
1.17254	1.20328	-0.197239	-0.112229	0.194078	0.154822
-0.159284	-0.136159	-0.520538	-0.335454	-0.913118	-0.59405
1.53414	1.56694	-0.673198	-0.44086	0.175952	0.14029
0.198908	0.224081	0.472242	0.350023	0.0666421	0.0698014
0.813757	0.842445	0.101556	0.0940779	0.246414	0.193214
-0.705144	-0.685138	-0.700305	-0.459577	-0.188493	-0.102782
-1.16089	-1.14349	0.0531993	0.0606893	0.142071	0.120142
-0.210571	-0.187738	0.970575	0.694102	0.768541	0.535074
1.51272	1.5454	-0.602627	-0.392134	-0.776698	-0.502703
-1.19365	-1.17644	0.702317	0.50888	0.639387	0.451351
-2.43159	-2.42145	0.287505	0.222469	0.104178	0.0946332
0.228241	0.253581	0.404115	0.302983	-0.0591272	-0.0161603
-0.933228	-0.914526	-0.729275	-0.47958	-0.886082	-0.567255
0.105389	0.130027	0.497531	0.367483	0.348844	0.26062
-0.889341	-0.870388	-0.393199	-0.247532	-0.697117	-0.44889
0.30458	0.330357	-1.65897	-1.1215	-1.462	-0.958047
1.01921	1.04907	0.542559	0.398573	0.221667	0.173516
0.298466	0.324208	-0.696554	-0.456987	-0.689778	-0.439505
-0.945227	-0.926594	-0.343741	-0.213383	-0.414117	-0.254251
1.01856	1.04841	-0.576231	-0.373908	-0.331259	-0.202321
0.264658	0.290207	1.27687	0.905589	0.34664	0.2599
0.712914	0.741025	0.507124	0.374107	0.539908	0.383552
0.646036	0.673765	-0.471069	-0.301298	-0.265776	-0.154246
0.860917	0.889873	0.916162	0.656532	0.284318	0.217125
0.372038	0.3982	-0.24891	-0.147905	0.269366	0.206021
-1.94302	-1.93009	-0.120057	-0.0589374	-0.0502295	-0.0100148
0.223454	0.248767	-1.05421	-0.703937	-0.34883	-0.209876
-0.0211693	0.00274557	-0.95603	-0.636145	-1.00634	-0.657358
-1.43256	-1.41671	0.1215	0.107849	0.877641	0.612584
1.93719	1.9723	-0.177195	-0.0983894	0.0732926	0.0731453
0.243726	0.269155	-0.539092	-0.348265	0.216876	0.167864
1.28367	1.31504	-0.893271	-0.592812	-0.00373538	0.021427
0.136503	0.161319	-0.178919	-0.0995793	-0.217834	-0.122594
-0.611458	-0.590917	0.163234	0.136664	-0.111468	-0.0514613
1.45054	1.48287	0.188184	0.153891	0.417606	0.304768
0.449542	0.476148	-0.380691	-0.238895	-0.228928	-0.132611
0.339607	0.365584	-0.5016	-0.322378	-0.813971	-0.52658
-1.87424	-1.86092	-1.11932	-0.748891	-0.324511	-0.195718
-0.33215	-0.310013	-0.116804	-0.0566916	-0.0222079	0.00890353
0.149304	0.174194	0.10886	0.099121	-0.114043	-0.0534634
0.261213	0.286742	0.447592	0.333002	-0.294084	-0.173946
-1.73943	-1.72534	0.0418166	0.05283	0.442334	0.318766
0.0677109	0.0921338	0.789153	0.568837	-0.116365	-0.0550817
-0.486439	-0.465183	-0.690908	-0.453088	-0.126127	-0.0599788
2.03135	2.06699	-0.444478	-0.282938	0.186318	0.149282
0.572518	0.599826	0.256889	0.20133	-0.068947	-0.0226152
-0.997539	-0.979205	0.401974	0.301505	0.467636	0.34026
1.13819	1.16873	0.14055	0.121002	0.0466064	0.0554408
0.263684	0.289227	0.64304	0.467952	-0.03281	0.00166375
-0.426454	-0.404856	0.342527	0.260459	0.270342	0.2068
-1.33825	-1.32186	-0.321416	-0.197968	0.188977	0.15156
1.27681	1.30814	0.393089	0.29537	0.269784	0.205122
0.583623	0.610994	-0.00281965	0.0220103	-0.11797	-0.0559227
-0.980485	-0.962054	-1.30138	-0.8746	-1.00857	-0.648043
-1.42369	-1.4078	-1.29398	-0.869489	-0.646555	-0.413045
-0.0468204	-0.0230522	0.780427	0.562812	0.474739	0.340891
-0.528661	-0.507647	-0.0228091	0.00820842	0.554504	0.398278
-1.73016	-1.71602	0.573563	0.41998	0.282016	0.214348
0.628132	0.655758	-0.499509	-0.320935	-0.376413	-0.231639
1.27695	1.30828	-0.789323	-0.52104	-1.01782	-0.659164
0.694891	0.722899	0.199602	0.161775	0.0189596	0.0363025
-1.71506	-1.70082	0.229412	0.182357	0.0909294	0.0851502
0.289034	0.314722	1.26318	0.896134	1.28557	0.891905
-0.362233	-0.340268	0.761786	0.549942	0.35832	0.26641
0.205934	0.231147	1.08761	0.774909	1.1297	0.782033
0.65605	0.683836	0.354437	0.268682	-0.237824	-0.139176
1.07626	1.10645	-1.08471	-0.724991	-0.85583	-0.555893
-1.02168	-1.00349	0.231582	0.183856	0.448273	0.327224
-0.413927	-0.392257	0.688639	0.499436	0.452191	0.325778
0.377005	0.403196	0.0871188	0.0841094	0.110315	0.0980746
0.053092	0.0774313	-0.208639	-0.1201	0.805659	0.560919
1.06871	1.09885	0.0853298	0.0828742	-0.174723	-0.0932794
-0.74516	-0.725384	0.105176	0.0965775	0.93102	0.653452
-0.0117471	0.0122216	-0.0469937	-0.00849019	-0.182723	-0.0989754
0.192729	0.217867	-0.195253	-0.110858	-0.0848863	-0.0333894
-0.154691	-0.13154	0.153422	0.12989	-0.395791	-0.239673
-0.235316	-0.212625	0.389403	0.292825	-0.458839	-0.285714
-0.020081	0.00384002	0.851275	0.61173	0.462599	0.342069
1.42926	1.46146	-0.664269	-0.434695	-0.823838	-0.534451
-2.36466	-2.35414	-0.633537	-0.413476	-0.557598	-0.3487
-0.228976	-0.206249	-0.140472	-0.0730331	-0.319392	-0.19252
-1.13219	-1.11463	-0.400189	-0.252358	-0.926478	-0.601958
0.462565	0.489244	0.529616	0.389637	0.964346	0.669262
-0.411686	-0.390004	0.62873	0.458072	0.284791	0.21581
0.225072	0.250395	-0.00917806	0.0176201	-0.149206	-0.0771203
0.873595	0.902624	-0.140155	-0.0728144	-0.150793	-0.0775553
0.706241	0.734314	-0.157472	-0.0847711	-0.475915	-0.296784
0.808085	0.83674	0.742746	0.536795	0.157162	0.129794
-0.733411	-0.713567	-0.044057	-0.00646247	-0.422327	-0.259161
-0.100918	-0.0774588	-0.00760876	0.0187036	0.312868	0.233311
-0.482495	-0.461217	0.0556826	0.0624039	-0.855324	-0.553887
1.10965	1.14003	-1.1903	-0.797897	-0.269755	-0.156855
-1.46151	-1.44582	1.40638	0.995007	1.82545	1.2416
-0.594242	-0.573603	-0.656496	-0.429329	-0.330868	-0.19612
0.821982	0.850717	0.98587	0.704663	0.922526	0.638592
0.920436	0.949733	0.894028	0.641249	0.49155	0.354611
0.17328	0.198307	0.182084	0.149679	0.078396	0.0770273
-1.18615	-1.16889	-0.816713	-0.539952	-0.97566	-0.64015
0.816885	0.84559	-0.772178	-0.509202	-0.301151	-0.178127
0.513932	0.540906	-0.72336	-0.475495	-0.582198	-0.37131
-1.1523	-1.13485	0.83983	0.603828	0.453135	0.321994
-0.85447	-0.835318	-0.241414	-0.14273	0.105765	0.0945213
-1.70534	-1.69105	-0.584369	-0.379527	-0.0331635	0.00137218
-0.343651	-0.32158	-0.0663057	-0.0218244	-0.118922	-0.0561621
-0.247886	-0.225267	-0.746217	-0.491277	-0.157616	-0.0828552
-0.246566	-0.223939	-1.26262	-0.847837	-1.47153	-0.965797
-1.0188	-1.00059	-0.562617	-0.364508	-0.343985	-0.206869
-1.00755	-0.98927	0.213794	0.171574	0.345112	0.259437
0.624841	0.652448	0.107837	0.0984144	0.167245	0.137116
-1.10392	-1.0862	-0.142975	-0.0747617	-0.0928329	-0.0387666
-1.05312	-1.0351	1.02782	0.733631	1.58888	1.0667
-0.32596	-0.303788	1.02848	0.734081	0.725888	0.510872
0.560112	0.587349	-0.725692	-0.477106	-0.453897	-0.278287
2.01434	2.04989	-0.405201	-0.255819	0.260074	0.199639
0.771679	0.800126	0.950236	0.680059	0.474739	0.340891
-0.0931251	-0.0696215	-0.645483	-0.421724	0.0101058	0.0307448
1.26271	1.29397	-1.29544	-0.870493	-0.97131	-0.624295
-1.31804	-1.30154	-2.07868	-1.41129	-1.49831	-0.973773
0.731012	0.759226	-0.0219863	0.00877651	-0.331259	-0.202321
-0.759067	-0.73937	0.45157	0.335749	0.0806965	0.0779035
-1.80898	-1.79528	-0.938563	-0.624085	-0.445351	-0.278957
-0.00409234	0.0199201	-0.49635	-0.318754	0.500753	0.361608
-0.655726	-0.635438	-0.0727316	-0.0262612	-0.634043	-0.405811
-1.21465	-1.19755	-1.36946	-0.9216	-1.3223	-0.871569
0.268469	0.294039	0.408904	0.30629	0.471574	0.342075
1.30377	1.33526	0.153378	0.129859	0.405394	0.28834
0.169053	0.194055	-0.441485	-0.280871	-0.0924047	-0.0381392
-0.992044	-0.973679	0.99279	0.709441	0.857132	0.604605
0.450546	0.477157	0.493859	0.364948	-0.0204613	0.0101321
-0.961348	-0.942807	-0.468956	-0.299839	-0.1789	-0.0971293
1.07552	1.10571	-0.245336	-0.145438	0.210474	0.166496
2.2011	2.23771	1.40605	0.994778	1.01259	0.705984
-0.606202	-0.585631	-0.483182	-0.309662	-0.372994	-0.229981
1.06121	1.09131	-0.00459804	0.0207824	0.149599	0.125077
-0.642039	-0.621672	-1.43983	-0.970194	-0.993723	-0.6425
0.97949	1.00912	0.0541489	0.0613449	-0.538411	-0.342692
0.490228	0.517066	0.12206	0.108235	-0.290185	-0.173143
-2.19536	-2.18387	1.47346	1.04133	0.538697	0.389376
-0.521243	-0.500186	0.943122	0.675147	0.546264	0.395142
0.461892	0.488568	-0.203578	-0.116606	-0.169263	-0.0907957
0.0527434	0.0770808	0.934624	0.66928	1.1622	0.815469
0.43526	0.461783	0.00682963	0.0286728	-0.11388	-0.0535548
1.34961	1.38136	0.620012	0.452052	0.706069	0.505258
0.228539	0.253882	-0.341069	-0.211538	0.874493	0.617828
1.39373	1.42574	0.569169	0.416947	0.529383	0.383155
-0.68159	-0.66145	0.790886	0.570034	0.616622	0.442012
0.835953	0.864768	-1.30819	-0.879299	-0.953766	-0.625577
0.367464	0.3936	-1.04239	-0.695773	-0.208605	-0.11789
0.664522	0.692357	0.877753	0.630013	0.592817	0.427673
-1.96082	-1.948	-0.518424	-0.333995	-0.483753	-0.305501
0.45055	0.477161	0.447555	0.332977	0.723028	0.516302
-1.58402	-1.56903	0.467354	0.346647	0.000323877	0.0241758
1.744	1.778	0.105365	0.0967079	0.239664	0.186697
0.178641	0.203698	0.395815	0.297253	-0.0274994	0.00517055
1.58145	1.61452	0.00398604	0.0267094	-0.0343981	0.000524449
-1.37392	-1.35774	-0.860598	-0.570253	-0.793305	-0.516689
-0.574102	-0.553348	0.167081	0.139321	0.24501	0.190494
-0.12337	-0.10004	1.02533	0.731911	0.098743	0.0910568
0.915215	0.944483	0.105753	0.0969754	0.293454	0.224022
-1.5812	-1.5662	0.563973	0.413359	0.426844	0.315731
0.515943	0.542928	-0.063817	-0.020106	-0.020034	0.0103113
-1.62752	-1.61279	-0.398407	-0.251128	-0.98986	-0.654295
-2.0234	-2.01093	0.850169	0.610966	1.04925	0.736996
-0.440886	-0.41937	0.163996	0.13719	0.330412	0.249253
-1.35266	-1.33636	-1.07156	-0.715916	-0.528012	-0.336341
0.471779	0.498511	0.48375	0.357968	0.478815	0.350313
0.348047	0.374072	-0.0696393	-0.0241261	0.170173	0.141229
0.0998031	0.124409	-0.212464	-0.122741	0.367123	0.273455
0.40002	0.426343	0.40344	0.302517	0.267349	0.206189
-0.902513	-0.883636	-0.00788781	0.018511	0.22725	0.179099
-0.928094	-0.909363	0.255462	0.200344	0.068806	0.0708069
1.8889	1.92374	0.086038	0.0833632	0.204201	0.163366
-0.0966901	-0.073207	1.09395	0.77929	0.344472	0.259141
3.42384	3.46744	0.208175	0.167694	0.658562	0.47231
1.26413	1.29539	1.98322	1.39329	1.43235	1.00129
-0.642342	-0.621978	-0.420886	-0.266648	-0.127262	-0.0628887
-0.980851	-0.962422	-0.723888	-0.47586	-0.659992	-0.429065
0.379921	0.406129	0.663493	0.482074	0.076733	0.0762966
-1.6047	-1.58984	-0.51776	-0.333536	-0.811877	-0.530449
0.936752	0.966143	0.826068	0.594325	0.132277	0.114339
0.919896	0.94919	-0.409885	-0.259053	-0.912321	-0.598745
0.131015	0.1558	0.464023	0.344347	0.496454	0.362646
1.3064	1.3379	-0.423412	-0.268393	0.0922179	0.0869712
0.347355	0.373376	-0.0581849	-0.0162172	0.302543	0.232779
1.63148	1.66485	-2.34796	-1.59722	-1.65659	-1.11062
2.39258	2.4303	-0.222055	-0.129364	-0.549865	-0.353812
0.87204	0.901061	-0.672694	-0.440512	-0.47519	-0.300272
-0.267838	-0.245333	-0.650784	-0.425384	-0.184332	-0.1023
0.639262	0.666952	-1.07842	-0.72065	-0.408648	-0.254607
0.0807657	0.105263	0.860085	0.617813	0.687987	0.495891
0.465597	0.492294	0.50257	0.370962	-0.116674	-0.0556909
-0.120654	-0.0973073	0.615487	0.448927	0.124015	0.108549
-1.06067	-1.04269	0.944395	0.676026	0.237506	0.1874
1.33199	1.36364	0.537604	0.395152	0.43153	0.318422
0.425735	0.452204	-1.46057	-0.984514	-0.647358	-0.419144
-0.471697	-0.450358	0.0143127	0.0338396	0.356372	0.268343
-0.394255	-0.372473	0.283343	0.219595	-0.291001	-0.173887
-0.136004	-0.112746	1.01086	0.72192	0.452698	0.331788
-0.761635	-0.741952	0.047879	0.0570158	-0.119437	-0.0579446
-0.565962	-0.545161	0.438854	0.326969	-0.0417194	-0.00456392
1.84331	1.87788	0.185077	0.151746	0.398025	0.298718
1.71946	1.75332	-0.858199	-0.568597	-0.791724	-0.517418
-0.14258	-0.119359	0.267968	0.208979	0.487083	0.354798
0.194479	0.219627	-0.547772	-0.354258	-0.244617	-0.143987
1.00822	1.03801	-0.918115	-0.609966	0.0253921	0.0413423
1.32928	1.36091	-0.381608	-0.239528	-0.0865816	-0.0353367
-0.827361	-0.808054	-1.31043	-0.880846	-1.23995	-0.826767
-2.37448	-2.36401	0.830927	0.59768	0.961088	0.68309
-0.137074	-0.113821	-0.354021	-0.220481	0.490639	0.359525
0.22246	0.247767	1.21343	0.861786	1.17291	0.830481
0.18687	0.211974	1.8821	1.32347	1.4824	1.03829
1.29533	1.32677	0.0729681	0.0743389	-0.209557	-0.120005
-0.263837	-0.241309	0.68542	0.497213	0.624497	0.451417
-1.03963	-1.02153	0.599709	0.438034	0.470447	0.345445
0.633896	0.661555	-0.467742	-0.299001	-0.486057	-0.307091
-0.778814	-0.75923	-0.47742	-0.305683	-0.209877	-0.119002
-0.246749	-0.224124	0.603568	0.440698	0.535023	0.391694
0.921204	0.950505	0.278706	0.216393	0.640543	0.463444
1.36997	1.40183	0.480477	0.355708	0.277861	0.213176
-0.304166	-0.281869	-0.642132	-0.41941	-0.645373	-0.415723
2.19991	2.23652	0.370574	0.279824	0.440613	0.324223
0.14399	0.168849	0.821891	0.591442	0.397939	0.296394
0.12921	0.153984	-1.36071	-0.915565	-1.29592	-0.856936
1.07324	1.10341	-1.05932	-0.707462	-0.415395	-0.259728
-1.55036	-1.53519	-0.164885	-0.0898897	-0.185561	-0.102651
0.765681	0.794093	-0.196279	-0.111566	-0.272636	-0.163684
0.11589	0.140589	-0.534183	-0.344876	0.281151	0.216398
2.6932	2.73263	-0.943062	-0.627191	0.403047	0.299424
-0.884441	-0.86546	-0.456295	-0.291097	-0.475493	-0.301393
0.405874	0.43223	-1.40281	-0.944632	-1.02146	-0.674303
-0.337413	-0.315306	0.112923	0.101926	-0.278153	-0.16705
0.0562499	0.0806073	0.224864	0.179217	0.708944	0.509565
-0.249638	-0.22703	-0.10485	-0.0484376	-0.307407	-0.186674
1.57594	1.60899	0.499715	0.368992	0.286924	0.220533
0.542677	0.569815	0.290657	0.224645	0.0546074	0.0613601
0.955903	0.985402	-0.11616	-0.0562466	-0.652469	-0.422705
0.179446	0.204508	2.24319	1.5728	1.31557	0.924605
0.202361	0.227553	-0.571516	-0.370653	-0.451636	-0.285997
-0.0732141	-0.0495967	0.207537	0.167254	0.621431	0.452406
2.25809	2.29503	-0.325438	-0.200745	-0.660178	-0.428746
-0.719341	-0.699417	0.0871738	0.0841474	-0.430508	-0.272489
-0.831497	-0.812214	0.175292	0.144989	0.824419	0.589147
-0.905405	-0.886544	0.720114	0.521169	0.39064	0.292272
-1.23989	-1.22294	0.581085	0.425174	0.572525	0.416467
0.169741	0.194748	-1.17012	-0.783968	-0.662866	-0.430091
-0.392208	-0.370414	-0.470399	-0.300835	-0.124956	-0.0618322
-1.66147	-1.64694	0.35644	0.270065	0.362128	0.272862
0.252367	0.277845	-0.0871105	-0.0361893	0.328579	0.249708
0.204534	0.229739	-0.518797	-0.334252	-0.293559	-0.178027
0.144215	0.169075	0.865981	0.621884	0.407083	0.303199
-1.71483	-1.70059	-0.282786	-0.171296	-0.272891	-0.162949
-0.790299	-0.77078	0.612691	0.446997	0.0822252	0.080597
-0.327081	-0.304915	-0.0274467	0.00500627	0.119715	0.106544
1.01124	1.04105	-0.199557	-0.11383	-0.254966	-0.151038
0.451203	0.477817	-0.327326	-0.202049	-0.452298	-0.286519
0.564154	0.591414	0.80688	0.581077	0.181585	0.148985
1.0024	1.03217	0.347209	0.263692	0.0036439	0.0264611
0.384716	0.410951	-0.451317	-0.28766	-0.030736	0.00278668
-0.155413	-0.132266	0.635885	0.463012	-0.259937	-0.154341
1.84519	1.87978	-0.625494	-0.407923	-0.630951	-0.41004
0.803597	0.832226	1.03474	0.738408	0.53754	0.393305
1.78793	1.82218	0.0410046	0.0522693	0.238514	0.187868
-0.457162	-0.435739	-1.75715	-1.18929	-1.1359	-0.756109
-0.672453	-0.652261	0.691527	0.50143	0.0463576	0.0559598
1.75137	1.78542	NA	NA	NA	NA
0.559428	0.586662	NA	NA	NA	NA
-0.166812	-0.143729	NA	NA	NA	NA
0.865476	0.894459	NA	NA	NA	NA
-0.270261	-0.24777	NA	NA	NA	NA
-1.43326	-1.41741	NA	NA	NA	NA
1.14165	1.17221	NA	NA	NA	NA
-0.158244	-0.135112	NA	NA	NA	NA
-0.0767174	-0.05312	NA	NA	NA	NA
-0.523324	-0.502279	NA	NA	NA	NA
1.53564	1.56845	NA	NA	NA	NA
-1.4351	-1.41926	NA	NA	NA	NA
-0.609317	-0.588763	NA	NA	NA	NA
2.39799	2.43573	NA	NA	NA	NA
0.982634	1.01229	NA	NA	NA	NA
-1.7991	-1.78535	NA	NA	NA	NA
0.950899	0.98037	NA	NA	NA	NA
0.39219	0.418467	NA	NA	NA	NA
-0.451152	-0.429695	NA	NA	NA	NA
-1.1432	-1.1257	NA	NA	NA	NA
-0.684863	-0.664742	NA	NA	NA	NA
-0.223376	-0.200617	NA	NA	NA	NA
1.51711	1.54981	NA	NA	NA	NA
-2.68557	-2.67688	NA	NA	NA	NA
0.327201	0.353107	NA	NA	NA	NA
-0.793248	-0.773746	NA	NA	NA	NA
1.57365	1.60668	NA	NA	NA	NA
-1.25917	-1.24233	NA	NA	NA	NA
-0.250399	-0.227794	NA	NA	NA	NA
-1.67742	-1.66297	NA	NA	NA	NA
0.83809	0.866916	NA	NA	NA	NA
1.54818	1.58106	NA	NA	NA	NA
-1.94736	-1.93445	NA	NA	NA	NA
0.826061	0.854819	NA	NA	NA	NA
-0.00627851	0.0177215	NA	NA	NA	NA
-2.13925	-2.12745	NA	NA	NA	NA
0.30263	0.328395	NA	NA	NA	NA
-0.182108	-0.159113	NA	NA	NA	NA
-0.405495	-0.383777	NA	NA	NA	NA
-0.916529	-0.897732	NA	NA	NA	NA
-0.331014	-0.30887	NA	NA	NA	NA
0.136339	0.161154	NA	NA	NA	NA
-0.751813	-0.732075	NA	NA	NA	NA
-0.66011	-0.639847	NA	NA	NA	NA
-0.980851	-0.962422	NA	NA	NA	NA
2.63022	2.66929	NA	NA	NA	NA
-0.286742	-0.264345	NA	NA	NA	NA
0.360456	0.386552	NA	NA	NA	NA
-0.284722	-0.262314	NA	NA	NA	NA
-1.23635	-1.21938	NA	NA	NA	NA
-0.0812162	-0.0576445	NA	NA	NA	NA
0.854458	0.883378	NA	NA	NA	NA
-1.50076	-1.4853	NA	NA	NA	NA
0.362399	0.388506	NA	NA	NA	NA
0.657591	0.685385	NA	NA	NA	NA
-0.793437	-0.773937	NA	NA	NA	NA
-0.947097	-0.928475	NA	NA	NA	NA
-2.52224	-2.51262	NA	NA	NA	NA
1.08431	1.11454	NA	NA	NA	NA
-0.849942	-0.830765	NA	NA	NA	NA
-0.662899	-0.642652	NA	NA	NA	NA
-1.54006	-1.52483	NA	NA	NA	NA
-1.15984	-1.14243	NA	NA	NA	NA
0.563677	0.590935	NA	NA	NA	NA
-0.0485035	-0.0247449	NA	NA	NA	NA
1.23847	1.26958	NA	NA	NA	NA
-0.35231	-0.330287	NA	NA	NA	NA
0.588776	0.616177	NA	NA	NA	NA
0.730135	0.758344	NA	NA	NA	NA
0.165425	0.190407	NA	NA	NA	NA
-1.46927	-1.45364	NA	NA	NA	NA
0.0869011	0.111434	NA	NA	NA	NA
-0.143939	-0.120726	NA	NA	NA	NA
0.0653249	0.0897342	NA	NA	NA	NA
1.24695	1.27811	NA	NA	NA	NA
1.30463	1.33612	NA	NA	NA	NA
1.22853	1.25959	NA	NA	NA	NA
-0.305797	-0.283509	NA	NA	NA	NA
-0.388853	-0.367039	NA	NA	NA	NA
1.72853	1.76245	NA	NA	NA	NA
0.147807	0.172688	NA	NA	NA	NA
0.0187458	0.0428888	NA	NA	NA	NA
1.02572	1.05562	NA	NA	NA	NA
1.96956	2.00486	NA	NA	NA	NA
0.762353	0.790747	NA	NA	NA	NA
-0.680372	-0.660225	NA	NA	NA	NA
1.68011	1.71374	NA	NA	NA	NA
-0.0564331	-0.0327199	NA	NA	NA	NA
-0.0442474	-0.0204644	NA	NA	NA	NA
0.500115	0.527009	NA	NA	NA	NA
1.34968	1.38143	NA	NA	NA	NA
0.820525	0.849251	NA	NA	NA	NA
0.803644	0.832273	NA	NA	NA	NA
1.33689	1.36857	NA	NA	NA	NA
-0.276044	-0.253586	NA	NA	NA	NA
-0.632016	-0.611593	NA	NA	NA	NA
-0.641414	-0.621044	NA	NA	NA	NA
-1.34495	-1.32861	NA	NA	NA	NA
1.13298	1.16349	NA	NA	NA	NA
1.59601	1.62917	NA	NA	NA	NA
-1.31062	-1.29407	NA	NA	NA	NA
-0.770897	-0.751268	NA	NA	NA	NA
1.81369	1.84809	NA	NA	NA	NA
-1.21858	-1.20151	NA	NA	NA	NA
-0.076514	-0.0529155	NA	NA	NA	NA
1.82892	1.86341	NA	NA	NA	NA
-1.44634	-1.43057	NA	NA	NA	NA
1.471	1.50345	NA	NA	NA	NA
1.60879	1.64203	NA	NA	NA	NA
-1.14466	-1.12716	NA	NA	NA	NA
-1.29125	-1.2746	NA	NA	NA	NA
-0.399161	-0.377406	NA	NA	NA	NA
0.0922737	0.116837	NA	NA	NA	NA
-0.254519	-0.231938	NA	NA	NA	NA
1.0469	1.07692	NA	NA	NA	NA
-0.991061	-0.97269	NA	NA	NA	NA
0.573008	0.600319	NA	NA	NA	NA
0.904098	0.933302	NA	NA	NA	NA
-1.59959	-1.5847	NA	NA	NA	NA
-0.479266	-0.45797	NA	NA	NA	NA
1.99417	2.0296	NA	NA	NA	NA
-0.682612	-0.662478	NA	NA	NA	NA
-1.28163	-1.26492	NA	NA	NA	NA
1.32233	1.35393	NA	NA	NA	NA
1.25957	1.2908	NA	NA	NA	NA
0.386225	0.412469	NA	NA	NA	NA
1.18049	1.21127	NA	NA	NA	NA
0.809529	0.838192	NA	NA	NA	NA
-0.442897	-0.421392	NA	NA	NA	NA
-1.03626	-1.01815	NA	NA	NA	NA
-1.6865	-1.6721	NA	NA	NA	NA
0.731761	0.75998	NA	NA	NA	NA
1.39225	1.42424	NA	NA	NA	NA
0.192559	0.217695	NA	NA	NA	NA
-0.0291723	-0.00530319	NA	NA	NA	NA
-0.626068	-0.605611	NA	NA	NA	NA
-1.10856	-1.09087	NA	NA	NA	NA
-0.454733	-0.433297	NA	NA	NA	NA
0.896256	0.925414	NA	NA	NA	NA
-0.000593474	0.023439	NA	NA	NA	NA
0.152283	0.177189	NA	NA	NA	NA
-1.13078	-1.11321	NA	NA	NA	NA
0.529295	0.556356	NA	NA	NA	NA
1.66757	1.70114	NA	NA	NA	NA
0.630849	0.658491	NA	NA	NA	NA
-0.643837	-0.623481	NA	NA	NA	NA
1.83783	1.87237	NA	NA	NA	NA
0.768814	0.797244	NA	NA	NA	NA
-0.0353551	-0.0115213	NA	NA	NA	NA
-0.101078	-0.0776194	NA	NA	NA	NA
0.0803461	0.104841	NA	NA	NA	NA
-0.600162	-0.579557	NA	NA	NA	NA
-0.356067	-0.334066	NA	NA	NA	NA
-0.329391	-0.307238	NA	NA	NA	NA
-0.419046	-0.397406	NA	NA	NA	NA
-0.178527	-0.155512	NA	NA	NA	NA
0.551196	0.578383	NA	NA	NA	NA
1.4822	1.5147	NA	NA	NA	NA
1.4684	1.50083	NA	NA	NA	NA
-2.34203	-2.33138	NA	NA	NA	NA
-0.369211	-0.347285	NA	NA	NA	NA
-0.498354	-0.477167	NA	NA	NA	NA
-0.84186	-0.822636	NA	NA	NA	NA
-2.25206	-2.2409	NA	NA	NA	NA
-1.84211	-1.82861	NA	NA	NA	NA
0.521514	0.548531	NA	NA	NA	NA
0.220674	0.245971	NA	NA	NA	NA
-0.96729	-0.948783	NA	NA	NA	NA
-0.0348499	-0.0110133	NA	NA	NA	NA
0.430824	0.457323	NA	NA	NA	NA
1.19799	1.22887	NA	NA	NA	NA
0.0675817	0.0920038	NA	NA	NA	NA
-0.262131	-0.239594	NA	NA	NA	NA
1.29463	1.32606	NA	NA	NA	NA
0.639829	0.667522	NA	NA	NA	NA
1.42973	1.46194	NA	NA	NA	NA
0.177915	0.202968	NA	NA	NA	NA
0.483318	0.510116	NA	NA	NA	NA
-0.766617	-0.746963	NA	NA	NA	NA
0.618969	0.646542	NA	NA	NA	NA
-1.30077	-1.28417	NA	NA	NA	NA
-1.67947	-1.66503	NA	NA	NA	NA
-0.377847	-0.355971	NA	NA	NA	NA
0.67275	0.700632	NA	NA	NA	NA
-1.54998	-1.5348	NA	NA	NA	NA
-0.116897	-0.0935295	NA	NA	NA	NA
1.61537	1.64864	NA	NA	NA	NA
0.804976	0.833613	NA	NA	NA	NA
1.19323	1.22408	NA	NA	NA	NA
0.452561	0.479183	NA	NA	NA	NA
-0.363581	-0.341623	NA	NA	NA	NA
1.30591	1.33741	NA	NA	NA	NA
-2.19928	-2.18782	NA	NA	NA	NA
-3.82194	-3.81975	NA	NA	NA	NA
1.01601	1.04585	NA	NA	NA	NA
0.613833	0.641378	NA	NA	NA	NA
-1.60988	-1.59504	NA	NA	NA	NA
-1.5524	-1.53724	NA	NA	NA	NA
-0.0123628	0.0116024	NA	NA	NA	NA
-0.171796	-0.148742	NA	NA	NA	NA
-0.766578	-0.746923	NA	NA	NA	NA
-1.00499	-0.986701	NA	NA	NA	NA
-0.906016	-0.887159	NA	NA	NA	NA
0.394021	0.420309	NA	NA	NA	NA
-0.292858	-0.270496	NA	NA	NA	NA
-0.0372156	-0.0133925	NA	NA	NA	NA
1.30459	1.33609	NA	NA	NA	NA
-1.19532	-1.17812	NA	NA	NA	NA
0.625538	0.653149	NA	NA	NA	NA
-0.805456	-0.786024	NA	NA	NA	NA
-2.51033	-2.50064	NA	NA	NA	NA
-0.349382	-0.327343	NA	NA	NA	NA
0.740706	0.768976	NA	NA	NA	NA
-0.416568	-0.394914	NA	NA	NA	NA
-1.8737	-1.86037	NA	NA	NA	NA
2.26254	2.29951	NA	NA	NA	NA
0.498766	0.525653	NA	NA	NA	NA
-1.07791	-1.06003	NA	NA	NA	NA
-0.470751	-0.449406	NA	NA	NA	NA
0.32522	0.351115	NA	NA	NA	NA
1.42531	1.45749	NA	NA	NA	NA
-0.876264	-0.857237	NA	NA	NA	NA
0.851882	0.880788	NA	NA	NA	NA
0.838637	0.867466	NA	NA	NA	NA
-0.239914	-0.21725	NA	NA	NA	NA
0.362527	0.388635	NA	NA	NA	NA
0.302895	0.328662	NA	NA	NA	NA
-0.428163	-0.406575	NA	NA	NA	NA
0.838181	0.867008	NA	NA	NA	NA
-0.489299	-0.46806	NA	NA	NA	NA
0.385592	0.411832	NA	NA	NA	NA
0.460832	0.487502	NA	NA	NA	NA
-0.450444	-0.428983	NA	NA	NA	NA
-0.19413	-0.171204	NA	NA	NA	NA
0.663573	0.691402	NA	NA	NA	NA
-0.786669	-0.767129	NA	NA	NA	NA
-1.57581	-1.56078	NA	NA	NA	NA
-0.198902	-0.176003	NA	NA	NA	NA
-0.873892	-0.854851	NA	NA	NA	NA
1.65224	1.68572	NA	NA	NA	NA
0.524286	0.551319	NA	NA	NA	NA
0.687452	0.715418	NA	NA	NA	NA
-1.93999	-1.92705	NA	NA	NA	NA
0.245644	0.271084	NA	NA	NA	NA
0.906094	0.935309	NA	NA	NA	NA
-0.651204	-0.63089	NA	NA	NA	NA
0.149092	0.173981	NA	NA	NA	NA
0.224205	0.249522	NA	NA	NA	NA
1.11437	1.14478	NA	NA	NA	NA
-0.448498	-0.427026	NA	NA	NA	NA
-0.981406	-0.96298	NA	NA	NA	NA
0.10832	0.132975	NA	NA	NA	NA
1.00071	1.03047	NA	NA	NA	NA
-0.481797	-0.460515	NA	NA	NA	NA
-0.387385	-0.365564	NA	NA	NA	NA
-0.397806	-0.376044	NA	NA	NA	NA
-1.26478	-1.24797	NA	NA	NA	NA
0.3881	0.414354	NA	NA	NA	NA
1.95242	1.98761	NA	NA	NA	NA
0.0727646	0.0972164	NA	NA	NA	NA
0.0160104	0.0401378	NA	NA	NA	NA
-0.248803	-0.22619	NA	NA	NA	NA
-0.170422	-0.147361	NA	NA	NA	NA
0.584708	0.612086	NA	NA	NA	NA
-0.263384	-0.240853	NA	NA	NA	NA
-1.31143	-1.29489	NA	NA	NA	NA
-0.507589	-0.486455	NA	NA	NA	NA
-0.292596	-0.270233	NA	NA	NA	NA
0.490079	0.516916	NA	NA	NA	NA
0.647145	0.67488	NA	NA	NA	NA
-3.22036	-3.21473	NA	NA	NA	NA
-1.1261	-1.1085	NA	NA	NA	NA
0.402164	0.428498	NA	NA	NA	NA
1.91542	1.95041	NA	NA	NA	NA
0.807172	0.835821	NA	NA	NA	NA
0.380895	0.407108	NA	NA	NA	NA
0.497579	0.524459	NA	NA	NA	NA
0.883419	0.912505	NA	NA	NA	NA
-1.26991	-1.25313	NA	NA	NA	NA
-0.350538	-0.328506	NA	NA	NA	NA
-0.393112	-0.371324	NA	NA	NA	NA
0.199887	0.225066	NA	NA	NA	NA
-1.4834	-1.46784	NA	NA	NA	NA
0.063211	0.0876082	NA	NA	NA	NA
0.167965	0.192961	NA	NA	NA	NA
-1.08012	-1.06226	NA	NA	NA	NA
1.06206	1.09217	NA	NA	NA	NA
0.126546	0.151305	NA	NA	NA	NA
-2.6244	-2.61537	NA	NA	NA	NA
-0.680181	-0.660033	NA	NA	NA	NA
-0.614142	-0.593617	NA	NA	NA	NA
-0.722321	-0.702414	NA	NA	NA	NA
-0.0197075	0.00421571	NA	NA	NA	NA
0.832353	0.861146	NA	NA	NA	NA
0.40289	0.429228	NA	NA	NA	NA
-0.724047	-0.70415	NA	NA	NA	NA
-1.79758	-1.78381	NA	NA	NA	NA
0.351762	0.377808	NA	NA	NA	NA
-0.00913305	0.0148506	NA	NA	NA	NA
-0.312892	-0.290645	NA	NA	NA	NA
-0.905741	-0.886883	NA	NA	NA	NA
0.923857	0.953174	NA	NA	NA	NA
-0.174183	-0.151142	NA	NA	NA	NA
0.0206865	0.0448406	NA	NA	NA	NA
0.689946	0.717925	NA	NA	NA	NA
1.55053	1.58343	NA	NA	NA	NA
-1.70397	-1.68968	NA	NA	NA	NA
1.43398	1.46621	NA	NA	NA	NA
0.702595	0.730647	NA	NA	NA	NA
1.0174	1.04725	NA	NA	NA	NA
-1.22785	-1.21083	NA	NA	NA	NA
0.291274	0.316975	NA	NA	NA	NA
0.671407	0.69928	NA	NA	NA	NA
-1.03615	-1.01804	NA	NA	NA	NA
0.606497	0.634	NA	NA	NA	NA
0.112922	0.137603	NA	NA	NA	NA
-0.628687	-0.608245	NA	NA	NA	NA
1.5382	1.57103	NA	NA	NA	NA
0.199461	0.224637	NA	NA	NA	NA
-0.18281	-0.159819	NA	NA	NA	NA
0.0151047	0.0392269	NA	NA	NA	NA
-1.49429	-1.4788	NA	NA	NA	NA
-0.658321	-0.638049	NA	NA	NA	NA
0.136519	0.161335	NA	NA	NA	NA
0.0922206	0.116784	NA	NA	NA	NA
1.2933	1.32473	NA	NA	NA	NA
0.381385	0.4076	NA	NA	NA	NA
-1.2379	-1.22094	NA	NA	NA	NA
0.0652955	0.0897046	NA	NA	NA	NA
-0.350131	-0.328096	NA	NA	NA	NA
0.487199	0.51402	NA	NA	NA	NA
0.555859	0.583072	NA	NA	NA	NA
-2.51751	-2.50787	NA	NA	NA	NA
-0.668201	-0.647984	NA	NA	NA	NA
0.907066	0.936286	NA	NA	NA	NA
-2.01683	-2.00432	NA	NA	NA	NA
0.947452	0.976903	NA	NA	NA	NA
1.98031	2.01566	NA	NA	NA	NA
1.09976	1.13008	NA	NA	NA	NA
0.666693	0.694539	NA	NA	NA	NA
-0.792695	-0.77319	NA	NA	NA	NA
-0.494741	-0.473533	NA	NA	NA	NA
-0.94802	-0.929403	NA	NA	NA	NA
0.665343	0.693181	NA	NA	NA	NA
-1.81738	-1.80373	NA	NA	NA	NA
-1.70851	-1.69424	NA	NA	NA	NA
1.1543	1.18493	NA	NA	NA	NA
0.0713149	0.0957583	NA	NA	NA	NA
0.501447	0.52835	NA	NA	NA	NA
-1.26452	-1.24771	NA	NA	NA	NA
1.6129	1.64616	NA	NA	NA	NA
0.328099	0.35401	NA	NA	NA	NA
-0.0724817	-0.0488602	NA	NA	NA	NA
0.728658	0.756859	NA	NA	NA	NA
0.46633	0.493031	NA	NA	NA	NA
0.91791	0.947192	NA	NA	NA	NA
-2.77237	-2.76418	NA	NA	NA	NA
-1.40572	-1.38972	NA	NA	NA	NA
1.22619	1.25724	NA	NA	NA	NA
-0.024872	-0.000978328	NA	NA	NA	NA
-0.0918392	-0.0683283	NA	NA	NA	NA
-0.225701	-0.202955	NA	NA	NA	NA
0.353072	0.379126	NA	NA	NA	NA
1.44026	1.47253	NA	NA	NA	NA
-1.36309	-1.34684	NA	NA	NA	NA
-0.139578	-0.11634	NA	NA	NA	NA
-1.01024	-0.991977	NA	NA	NA	NA
0.456327	0.482972	NA	NA	NA	NA
0.608882	0.636398	NA	NA	NA	NA
-0.414447	-0.39278	NA	NA	NA	NA
0.599869	0.627333	NA	NA	NA	NA
0.297531	0.323267	NA	NA	NA	NA
-0.0747542	-0.0511457	NA	NA	NA	NA
2.80811	2.8482	NA	NA	NA	NA
0.166615	0.191603	NA	NA	NA	NA
1.09805	1.12836	NA	NA	NA	NA
0.451431	0.478047	NA	NA	NA	NA
1.65689	1.6904	NA	NA	NA	NA
-1.31425	-1.29773	NA	NA	NA	NA
1.32366	1.35526	NA	NA	NA	NA
0.692374	0.720367	NA	NA	NA	NA
-0.344945	-0.322881	NA	NA	NA	NA
0.295738	0.321464	NA	NA	NA	NA
0.242191	0.267611	NA	NA	NA	NA
0.0631778	0.0875748	NA	NA	NA	NA
-0.941158	-0.922501	NA	NA	NA	NA
-0.522827	-0.50178	NA	NA	NA	NA
-0.334538	-0.312414	NA	NA	NA	NA
0.0244645	0.0486402	NA	NA	NA	NA
2.11714	2.15327	NA	NA	NA	NA
0.771794	0.800242	NA	NA	NA	NA
-0.0770334	-0.0534378	NA	NA	NA	NA
0.292705	0.318414	NA	NA	NA	NA
2.09647	2.13248	NA	NA	NA	NA
-0.155072	-0.131922	NA	NA	NA	NA
-0.724851	-0.704958	NA	NA	NA	NA
-0.0893061	-0.0657808	NA	NA	NA	NA
0.457879	0.484533	NA	NA	NA	NA
0.404571	0.430919	NA	NA	NA	NA
0.478715	0.505487	NA	NA	NA	NA
-0.834912	-0.815649	NA	NA	NA	NA
-0.216082	-0.193282	NA	NA	NA	NA
0.143547	0.168403	NA	NA	NA	NA
-0.171001	-0.147942	NA	NA	NA	NA
0.931769	0.96113	NA	NA	NA	NA
1.06917	1.09932	NA	NA	NA	NA
1.31426	1.34581	NA	NA	NA	NA
0.218421	0.243705	NA	NA	NA	NA
0.774828	0.803292	NA	NA	NA	NA
0.917887	0.94717	NA	NA	NA	NA
0.908088	0.937315	NA	NA	NA	NA
0.391016	0.417287	NA	NA	NA	NA
-2.24925	-2.23807	NA	NA	NA	NA
0.0644406	0.0888448	NA	NA	NA	NA
0.771805	0.800252	NA	NA	NA	NA
-0.258817	-0.236261	NA	NA	NA	NA
2.38803	2.42572	NA	NA	NA	NA
-2.7444	-2.73605	NA	NA	NA	NA
-0.758775	-0.739076	NA	NA	NA	NA
1.43874	1.471	NA	NA	NA	NA
-0.233774	-0.211074	NA	NA	NA	NA
1.92258	1.95761	NA	NA	NA	NA
-0.15859	-0.135461	NA	NA	NA	NA
1.10995	1.14033	NA	NA	NA	NA
-1.06495	-1.047	NA	NA	NA	NA
1.40301	1.43507	NA	NA	NA	NA
0.507101	0.534036	NA	NA	NA	NA
1.22591	1.25695	NA	NA	NA	NA
-0.606933	-0.586366	NA	NA	NA	NA
-0.928774	-0.910047	NA	NA	NA	NA
1.08326	1.11349	NA	NA	NA	NA
0.426559	0.453033	NA	NA	NA	NA
-0.425237	-0.403631	NA	NA	NA	NA
-0.971082	-0.952597	NA	NA	NA	NA
0.344461	0.370466	NA	NA	NA	NA
1.62987	1.66322	NA	NA	NA	NA
-1.24126	-1.22432	NA	NA	NA	NA
0.734571	0.762806	NA	NA	NA	NA
-0.443839	-0.42234	NA	NA	NA	NA
-0.270948	-0.248461	NA	NA	NA	NA
0.68917	0.717145	NA	NA	NA	NA
0.740722	0.768992	NA	NA	NA	NA
-0.597697	-0.577077	NA	NA	NA	NA
0.452705	0.479328	NA	NA	NA	NA
-0.00567151	0.0183319	NA	NA	NA	NA
0.798759	0.82736	NA	NA	NA	NA
1.00264	1.0324	NA	NA	NA	NA
0.190853	0.21598	NA	NA	NA	NA
0.746135	0.774436	NA	NA	NA	NA
0.241666	0.267083	NA	NA	NA	NA
-0.842571	-0.823351	NA	NA	NA	NA
1.01595	1.04579	NA	NA	NA	NA
2.55522	2.59386	NA	NA	NA	NA
1.96955	2.00484	NA	NA	NA	NA
1.43455	1.46679	NA	NA	NA	NA
1.39534	1.42735	NA	NA	NA	NA
0.462392	0.489071	NA	NA	NA	NA
0.519752	0.546759	NA	NA	NA	NA
-0.462759	-0.441368	NA	NA	NA	NA
-0.0504289	-0.0266812	NA	NA	NA	NA
-1.06047	-1.0425	NA	NA	NA	NA
1.62575	1.65908	NA	NA	NA	NA
-1.07598	-1.0581	NA	NA	NA	NA
1.17915	1.20993	NA	NA	NA	NA
-0.990732	-0.972359	NA	NA	NA	NA
-0.821777	-0.802438	NA	NA	NA	NA
-0.400815	-0.37907	NA	NA	NA	NA
0.688093	0.716062	NA	NA	NA	NA
0.707557	0.735637	NA	NA	NA	NA
1.16688	1.19759	NA	NA	NA	NA
0.0346649	0.0588989	NA	NA	NA	NA
0.284566	0.310228	NA	NA	NA	NA
-2.42063	-2.41043	NA	NA	NA	NA
0.479712	0.50649	NA	NA	NA	NA
1.96247	1.99773	NA	NA	NA	NA
0.607496	0.635004	NA	NA	NA	NA
-1.50231	-1.48686	NA	NA	NA	NA
-0.156615	-0.133474	NA	NA	NA	NA
0.322493	0.348373	NA	NA	NA	NA
-0.48011	-0.458818	NA	NA	NA	NA
-0.644584	-0.624232	NA	NA	NA	NA
1.02215	1.05203	NA	NA	NA	NA
0.134182	0.158984	NA	NA	NA	NA
0.0882677	0.112808	NA	NA	NA	NA
0.87598	0.905023	NA	NA	NA	NA
0.0451446	0.0694385	NA	NA	NA	NA
-0.486885	-0.465632	NA	NA	NA	NA
0.706116	0.734188	NA	NA	NA	NA
-1.21304	-1.19594	NA	NA	NA	NA
0.184066	0.209154	NA	NA	NA	NA
1.03895	1.06892	NA	NA	NA	NA
0.491483	0.518328	NA	NA	NA	NA
-1.70376	-1.68946	NA	NA	NA	NA
0.779903	0.808397	NA	NA	NA	NA
-0.556154	-0.535297	NA	NA	NA	NA
1.94911	1.98429	NA	NA	NA	NA
-0.656581	-0.636298	NA	NA	NA	NA
-0.485006	-0.463742	NA	NA	NA	NA
-0.632063	-0.61164	NA	NA	NA	NA
2.2095	2.24616	NA	NA	NA	NA
-2.06961	-2.0574	NA	NA	NA	NA
-1.7062	-1.69191	NA	NA	NA	NA
-0.192647	-0.169712	NA	NA	NA	NA
-0.888101	-0.869141	NA	NA	NA	NA
-0.0726512	-0.0490306	NA	NA	NA	NA
1.10627	1.13663	NA	NA	NA	NA
0.588287	0.615686	NA	NA	NA	NA
-1.20923	-1.19211	NA	NA	NA	NA
-0.776698	-0.757101	NA	NA	NA	NA
2.70757	2.74708	NA	NA	NA	NA
-1.31641	-1.2999	NA	NA	NA	NA
-0.988338	-0.969952	NA	NA	NA	NA
-0.507634	-0.4865	NA	NA	NA	NA
-0.860285	-0.841167	NA	NA	NA	NA
0.141027	0.165869	NA	NA	NA	NA
1.76426	1.79838	NA	NA	NA	NA
1.3361	1.36777	NA	NA	NA	NA
0.340361	0.366342	NA	NA	NA	NA
-0.774487	-0.754878	NA	NA	NA	NA
0.40339	0.429731	NA	NA	NA	NA
0.403122	0.429462	NA	NA	NA	NA
-0.410044	-0.388352	NA	NA	NA	NA
-0.00988623	0.0140931	NA	NA	NA	NA
-1.3974	-1.38135	NA	NA	NA	NA
1.84468	1.87926	NA	NA	NA	NA
0.18213	0.207207	NA	NA	NA	NA
-0.860992	-0.841877	NA	NA	NA	NA
0.397138	0.423444	NA	NA	NA	NA
0.880011	0.909076	NA	NA	NA	NA
0.14037	0.165209	NA	NA	NA	NA
-1.46225	-1.44657	NA	NA	NA	NA
0.427865	0.454347	NA	NA	NA	NA
0.736112	0.764356	NA	NA	NA	NA
1.15559	1.18623	NA	NA	NA	NA
0.0677023	0.0921251	NA	NA	NA	NA
1.22263	1.25365	NA	NA	NA	NA
1.17866	1.20943	NA	NA	NA	NA
-1.18537	-1.16811	NA	NA	NA	NA
1.43539	1.46763	NA	NA	NA	NA
1.14542	1.17601	NA	NA	NA	NA
-0.944608	-0.925971	NA	NA	NA	NA
1.05077	1.08081	NA	NA	NA	NA
0.197425	0.222589	NA	NA	NA	NA
-0.935774	-0.917087	NA	NA	NA	NA
-0.0226167	0.00128988	NA	NA	NA	NA
0.777119	0.805597	NA	NA	NA	NA
1.54328	1.57614	NA	NA	NA	NA
-0.773673	-0.754059	NA	NA	NA	NA
0.405206	0.431558	NA	NA	NA	NA
0.276091	0.301705	NA	NA	NA	NA
-0.751202	-0.73146	NA	NA	NA	NA
-0.708856	-0.688871	NA	NA	NA	NA
1.38234	1.41428	NA	NA	NA	NA
-2.05143	-2.03912	NA	NA	NA	NA
0.870474	0.899486	NA	NA	NA	NA
-1.99295	-1.98031	NA	NA	NA	NA
0.675105	0.703	NA	NA	NA	NA
-1.35333	-1.33703	NA	NA	NA	NA
-0.0442268	-0.0204437	NA	NA	NA	NA
0.364384	0.390502	NA	NA	NA	NA
1.01433	1.04417	NA	NA	NA	NA
-0.530189	-0.509183	NA	NA	NA	NA
0.608591	0.636106	NA	NA	NA	NA
-0.814605	-0.795225	NA	NA	NA	NA
-0.875713	-0.856683	NA	NA	NA	NA
-0.0537058	-0.0299769	NA	NA	NA	NA
-0.347679	-0.325631	NA	NA	NA	NA
-1.83364	-1.82009	NA	NA	NA	NA
0.72093	0.749087	NA	NA	NA	NA
-0.639249	-0.618867	NA	NA	NA	NA
-0.914476	-0.895667	NA	NA	NA	NA
1.31332	1.34486	NA	NA	NA	NA
0.687283	0.715247	NA	NA	NA	NA
0.429904	0.456397	NA	NA	NA	NA
0.41479	0.441197	NA	NA	NA	NA
-0.612099	-0.591562	NA	NA	NA	NA
-0.630642	-0.610211	NA	NA	NA	NA
1.02232	1.0522	NA	NA	NA	NA
1.22732	1.25838	NA	NA	NA	NA
0.068625	0.0930531	NA	NA	NA	NA
-1.61751	-1.60272	NA	NA	NA	NA
0.0331988	0.0574244	NA	NA	NA	NA
0.948294	0.97775	NA	NA	NA	NA
-1.01084	-0.992587	NA	NA	NA	NA
-0.35369	-0.331675	NA	NA	NA	NA
1.46451	1.49691	NA	NA	NA	NA
-0.296328	-0.273986	NA	NA	NA	NA
0.127903	0.15267	NA	NA	NA	NA
0.74014	0.768406	NA	NA	NA	NA
0.249681	0.275144	NA	NA	NA	NA
-0.964545	-0.946023	NA	NA	NA	NA
-0.0124357	0.011529	NA	NA	NA	NA
1.23908	1.2702	NA	NA	NA	NA
-0.432759	-0.411197	NA	NA	NA	NA
0.617488	0.645053	NA	NA	NA	NA
2.42863	2.46654	NA	NA	NA	NA
0.489432	0.516266	NA	NA	NA	NA
1.48674	1.51927	NA	NA	NA	NA
-0.259877	-0.237326	NA	NA	NA	NA
0.409061	0.435435	NA	NA	NA	NA
-0.982866	-0.964448	NA	NA	NA	NA
-0.00299033	0.0210284	NA	NA	NA	NA
-0.855758	-0.836614	NA	NA	NA	NA
0.111402	0.136074	NA	NA	NA	NA
1.73512	1.76907	NA	NA	NA	NA
1.12317	1.15362	NA	NA	NA	NA
0.666407	0.694252	NA	NA	NA	NA
0.0764589	0.100932	NA	NA	NA	NA
0.456201	0.482845	NA	NA	NA	NA
-1.32688	-1.31043	NA	NA	NA	NA
0.633572	0.66123	NA	NA	NA	NA
0.395481	0.421777	NA	NA	NA	NA
0.817596	0.846305	NA	NA	NA	NA
1.24676	1.27792	NA	NA	NA	NA
1.03968	1.06966	NA	NA	NA	NA
3.88422	3.93045	NA	NA	NA	NA
1.00556	1.03534	NA	NA	NA	NA
-0.0431678	-0.0193787	NA	NA	NA	NA
-0.0913195	-0.0678056	NA	NA	NA	NA
-0.0102215	0.0137559	NA	NA	NA	NA
-0.586504	-0.56582	NA	NA	NA	NA
-0.498853	-0.477669	NA	NA	NA	NA
0.899089	0.928264	NA	NA	NA	NA
2.19569	2.23227	NA	NA	NA	NA
0.905587	0.934799	NA	NA	NA	NA
-1.37338	-1.35719	NA	NA	NA	NA
0.503183	0.530095	NA	NA	NA	NA
-0.470686	-0.449341	NA	NA	NA	NA
-0.136137	-0.112879	NA	NA	NA	NA
0.323401	0.349285	NA	NA	NA	NA
-1.62764	-1.61291	NA	NA	NA	NA
0.252842	0.278323	NA	NA	NA	NA
-0.301888	-0.279577	NA	NA	NA	NA
-0.382058	-0.360206	NA	NA	NA	NA
0.271365	0.296952	NA	NA	NA	NA
0.71621	0.74434	NA	NA	NA	NA
-0.00801012	0.0159799	NA	NA	NA	NA
-0.584437	-0.563742	NA	NA	NA	NA
-1.17979	-1.1625	NA	NA	NA	NA
-0.846562	-0.827365	NA	NA	NA	NA
0.281524	0.307169	NA	NA	NA	NA
1.2905	1.32191	NA	NA	NA	NA
-0.000418403	0.0236151	NA	NA	NA	NA
-0.293978	-0.271622	NA	NA	NA	NA
0.912766	0.942019	NA	NA	NA	NA
-1.89085	-1.87763	NA	NA	NA	NA
0.589014	0.616417	NA	NA	NA	NA
-0.0756624	-0.052059	NA	NA	NA	NA
0.432938	0.459449	NA	NA	NA	NA
1.70804	1.74184	NA	NA	NA	NA
0.522847	0.549872	NA	NA	NA	NA
-1.16177	-1.14437	NA	NA	NA	NA
-0.453361	-0.431916	NA	NA	NA	NA
2.13244	2.16866	NA	NA	NA	NA
-1.09824	-1.08048	NA	NA	NA	NA
1.03976	1.06974	NA	NA	NA	NA
1.10872	1.1391	NA	NA	NA	NA
1.07199	1.10215	NA	NA	NA	NA
-1.53348	-1.5182	NA	NA	NA	NA
-0.484259	-0.462991	NA	NA	NA	NA
-0.280968	-0.258538	NA	NA	NA	NA
-0.226866	-0.204127	NA	NA	NA	NA
-0.493744	-0.47253	NA	NA	NA	NA
0.610789	0.638316	NA	NA	NA	NA
-0.774003	-0.754391	NA	NA	NA	NA
-1.70222	-1.68792	NA	NA	NA	NA
0.644678	0.672399	NA	NA	NA	NA
0.830039	0.858819	NA	NA	NA	NA
1.71633	1.75018	NA	NA	NA	NA
0.587381	0.614775	NA	NA	NA	NA
-0.941231	-0.922575	NA	NA	NA	NA
-0.470689	-0.449343	NA	NA	NA	NA
-2.11332	-2.10136	NA	NA	NA	NA
0.571892	0.599197	NA	NA	NA	NA
0.614747	0.642296	NA	NA	NA	NA
-0.161054	-0.137938	NA	NA	NA	NA
2.26384	2.30081	NA	NA	NA	NA
-0.304734	-0.28244	NA	NA	NA	NA
0.934812	0.964191	NA	NA	NA	NA
0.134863	0.159669	NA	NA	NA	NA
0.324816	0.350709	NA	NA	NA	NA
-1.56215	-1.54705	NA	NA	NA	NA
0.281693	0.307339	NA	NA	NA	NA
0.672335	0.700214	NA	NA	NA	NA
-0.38301	-0.361163	NA	NA	NA	NA
-0.534346	-0.513364	NA	NA	NA	NA
2.45867	2.49676	NA	NA	NA	NA
-1.70735	-1.69308	NA	NA	NA	NA
-1.39306	-1.37699	NA	NA	NA	NA
0.258332	0.283844	NA	NA	NA	NA
-0.74008	-0.720275	NA	NA	NA	NA
0.166391	0.191378	NA	NA	NA	NA
-1.35585	-1.33957	NA	NA	NA	NA
0.0106175	0.0347141	NA	NA	NA	NA
0.219778	0.24507	NA	NA	NA	NA
2.74041	2.78011	NA	NA	NA	NA
0.000878132	0.024919	NA	NA	NA	NA
0.198439	0.223609	NA	NA	NA	NA
0.198054	0.223222	NA	NA	NA	NA
-0.212242	-0.189419	NA	NA	NA	NA
-0.277631	-0.255182	NA	NA	NA	NA
0.849925	0.878819	NA	NA	NA	NA
-0.25519	-0.232612	NA	NA	NA	NA
-0.792266	-0.772759	NA	NA	NA	NA
1.70349	1.73727	NA	NA	NA	NA
0.142778	0.16763	NA	NA	NA	NA
0.296792	0.322525	NA	NA	NA	NA
1.01982	1.04969	NA	NA	NA	NA
-0.875477	-0.856445	NA	NA	NA	NA
1.64954	1.683	NA	NA	NA	NA
-1.63569	-1.621	NA	NA	NA	NA
0.230303	0.255655	NA	NA	NA	NA
-0.0216247	0.00228757	NA	NA	NA	NA
-1.43586	-1.42003	NA	NA	NA	NA
0.0365622	0.060807	NA	NA	NA	NA
-0.591355	-0.5707	NA	NA	NA	NA
-0.587041	-0.566361	NA	NA	NA	NA
-1.36691	-1.35069	NA	NA	NA	NA
0.355755	0.381824	NA	NA	NA	NA
0.734234	0.762467	NA	NA	NA	NA
-0.565677	-0.544875	NA	NA	NA	NA
0.804957	0.833594	NA	NA	NA	NA
-1.05827	-1.04029	NA	NA	NA	NA
-0.752543	-0.732808	NA	NA	NA	NA
1.34698	1.37872	NA	NA	NA	NA
-0.164749	-0.141655	NA	NA	NA	NA
-0.0270349	-0.00315356	NA	NA	NA	NA
1.20039	1.23128	NA	NA	NA	NA
1.5505	1.5834	NA	NA	NA	NA
-0.68373	-0.663602	NA	NA	NA	NA
0.0836788	0.108193	NA	NA	NA	NA
0.101325	0.12594	NA	NA	NA	NA
0.761407	0.789795	NA	NA	NA	NA
-0.498952	-0.477768	NA	NA	NA	NA
-0.287869	-0.265479	NA	NA	NA	NA
0.442481	0.469046	NA	NA	NA	NA
0.396952	0.423256	NA	NA	NA	NA
-0.758681	-0.738982	NA	NA	NA	NA
-0.879016	-0.860005	NA	NA	NA	NA
-0.865406	-0.846316	NA	NA	NA	NA
0.412032	0.438423	NA	NA	NA	NA
1.24232	1.27345	NA	NA	NA	NA
0.162417	0.187381	NA	NA	NA	NA
0.414409	0.440814	NA	NA	NA	NA
1.18686	1.21768	NA	NA	NA	NA
-0.196887	-0.173976	NA	NA	NA	NA
0.689938	0.717917	NA	NA	NA	NA
0.288472	0.314157	NA	NA	NA	NA
0.112501	0.13718	NA	NA	NA	NA
-0.4181	-0.396454	NA	NA	NA	NA
-0.335791	-0.313675	NA	NA	NA	NA
0.412197	0.438588	NA	NA	NA	NA
0.752727	0.781065	NA	NA	NA	NA
0.117031	0.141736	NA	NA	NA	NA
0.401726	0.428058	NA	NA	NA	NA
-0.087161	-0.0636234	NA	NA	NA	NA
-0.266604	-0.244092	NA	NA	NA	NA
1.07563	1.10582	NA	NA	NA	NA
-0.661424	-0.641169	NA	NA	NA	NA
-1.04998	-1.03195	NA	NA	NA	NA
-0.15213	-0.128964	NA	NA	NA	NA
-0.70303	-0.683012	NA	NA	NA	NA
-0.197697	-0.174791	NA	NA	NA	NA
-0.140717	-0.117485	NA	NA	NA	NA
2.04379	2.07951	NA	NA	NA	NA
-2.02166	-2.00918	NA	NA	NA	NA
0.475123	0.501874	NA	NA	NA	NA
-0.632354	-0.611932	NA	NA	NA	NA
0.314243	0.340075	NA	NA	NA	NA
0.106233	0.130876	NA	NA	NA	NA
-0.230903	-0.208187	NA	NA	NA	NA
-0.350103	-0.328068	NA	NA	NA	NA
2.02316	2.05876	NA	NA	NA	NA
-0.88918	-0.870226	NA	NA	NA	NA
-0.670452	-0.650248	NA	NA	NA	NA
-1.97658	-1.96384	NA	NA	NA	NA
0.0502585	0.0745816	NA	NA	NA	NA
-0.996951	-0.978613	NA	NA	NA	NA
1.35659	1.38838	NA	NA	NA	NA
-0.40231	-0.380573	NA	NA	NA	NA
-0.417012	-0.39536	NA	NA	NA	NA
-0.111061	-0.0876603	NA	NA	NA	NA
-0.121388	-0.0980457	NA	NA	NA	NA
0.0869748	0.111508	NA	NA	NA	NA
-1.04574	-1.02769	NA	NA	NA	NA
0.10405	0.128681	NA	NA	NA	NA
0.774101	0.802562	NA	NA	NA	NA
0.212501	0.237752	NA	NA	NA	NA
0.642151	0.669857	NA	NA	NA	NA
0.977344	1.00697	NA	NA	NA	NA
0.019557	0.0437046	NA	NA	NA	NA
-1.24273	-1.2258	NA	NA	NA	NA
-0.855646	-0.836501	NA	NA	NA	NA
-0.0676453	-0.0439961	NA	NA	NA	NA
0.239605	0.26501	NA	NA	NA	NA
0.393592	0.419878	NA	NA	NA	NA
1.26106	1.2923	NA	NA	NA	NA
-0.330926	-0.308782	NA	NA	NA	NA
0.262867	0.288405	NA	NA	NA	NA
-0.140038	-0.116802	NA	NA	NA	NA
-0.399367	-0.377614	NA	NA	NA	NA
-0.594582	-0.573945	NA	NA	NA	NA
-0.29662	-0.274279	NA	NA	NA	NA
1.01326	1.04308	NA	NA	NA	NA
-1.30826	-1.2917	NA	NA	NA	NA
0.30072	0.326474	NA	NA	NA	NA
0.38919	0.415451	NA	NA	NA	NA
-0.135047	-0.111783	NA	NA	NA	NA
-3.12321	-3.11703	NA	NA	NA	NA
-0.145254	-0.122048	NA	NA	NA	NA
-0.330403	-0.308256	NA	NA	NA	NA
0.134439	0.159244	NA	NA	NA	NA
-1.65188	-1.63729	NA	NA	NA	NA
-1.95547	-1.94261	NA	NA	NA	NA
1.20923	1.24018	NA	NA	NA	NA
1.45396	1.4863	NA	NA	NA	NA
-1.33077	-1.31434	NA	NA	NA	NA
0.295723	0.321449	NA	NA	NA	NA
-0.261056	-0.238512	NA	NA	NA	NA
-1.127	-1.10941	NA	NA	NA	NA
1.84906	1.88367	NA	NA	NA	NA
0.71842	0.746562	NA	NA	NA	NA
0.748446	0.77676	NA	NA	NA	NA
-1.11559	-1.09793	NA	NA	NA	NA
-0.0899304	-0.0664085	NA	NA	NA	NA
0.14245	0.1673	NA	NA	NA	NA
-2.01005	-1.99751	NA	NA	NA	NA
0.856125	0.885054	NA	NA	NA	NA
0.158915	0.183859	NA	NA	NA	NA
-0.580556	-0.559838	NA	NA	NA	NA
-0.657174	-0.636895	NA	NA	NA	NA
-0.0385651	-0.0147497	NA	NA	NA	NA
1.90425	1.93917	NA	NA	NA	NA
1.62829	1.66163	NA	NA	NA	NA
-0.13854	-0.115296	NA	NA	NA	NA
0.209564	0.234798	NA	NA	NA	NA
-1.19678	-1.17958	NA	NA	NA	NA
-1.40911	-1.39313	NA	NA	NA	NA
0.463658	0.490344	NA	NA	NA	NA
-0.668292	-0.648076	NA	NA	NA	NA
-1.05286	-1.03484	NA	NA	NA	NA
-0.802467	-0.783018	NA	NA	NA	NA
1.28637	1.31776	NA	NA	NA	NA
0.788539	0.817083	NA	NA	NA	NA
-1.5229	-1.50757	NA	NA	NA	NA
0.98062	1.01026	NA	NA	NA	NA
-1.41253	-1.39657	NA	NA	NA	NA
1.28578	1.31717	NA	NA	NA	NA
-2.53031	-2.52074	NA	NA	NA	NA
-0.262321	-0.239784	NA	NA	NA	NA
-0.362947	-0.340986	NA	NA	NA	NA
0.479373	0.506149	NA	NA	NA	NA
-0.166709	-0.143626	NA	NA	NA	NA
-0.766414	-0.746759	NA	NA	NA	NA
0.716779	0.744912	NA	NA	NA	NA
-1.51396	-1.49858	NA	NA	NA	NA
1.79309	1.82738	NA	NA	NA	NA
0.824133	0.85288	NA	NA	NA	NA
-0.647674	-0.62734	NA	NA	NA	NA
-2.36136	-2.35082	NA	NA	NA	NA
-0.769886	-0.750251	NA	NA	NA	NA
0.219479	0.244769	NA	NA	NA	NA
-1.43406	-1.41822	NA	NA	NA	NA
-0.355394	-0.333389	NA	NA	NA	NA
0.045216	0.0695103	NA	NA	NA	NA
0.231805	0.257166	NA	NA	NA	NA
1.48176	1.51427	NA	NA	NA	NA
1.34471	1.37644	NA	NA	NA	NA
1.64662	1.68007	NA	NA	NA	NA
-1.23319	-1.2162	NA	NA	NA	NA
2.33523	2.37261	NA	NA	NA	NA
1.63502	1.6684	NA	NA	NA	NA
-2.31566	-2.30486	NA	NA	NA	NA
-0.37457	-0.352675	NA	NA	NA	NA
0.102674	0.127297	NA	NA	NA	NA
-0.0978808	-0.0744044	NA	NA	NA	NA
0.604331	0.631821	NA	NA	NA	NA
-0.451043	-0.429585	NA	NA	NA	NA
1.23023	1.2613	NA	NA	NA	NA
-0.349478	-0.32744	NA	NA	NA	NA
0.186734	0.211837	NA	NA	NA	NA
0.697884	0.725909	NA	NA	NA	NA
0.457083	0.483731	NA	NA	NA	NA
-0.106492	-0.0830646	NA	NA	NA	NA
0.798762	0.827364	NA	NA	NA	NA
0.53639	0.563492	NA	NA	NA	NA
0.319385	0.345246	NA	NA	NA	NA
0.533658	0.560744	NA	NA	NA	NA
-0.369852	-0.34793	NA	NA	NA	NA
0.202814	0.228009	NA	NA	NA	NA
-1.26963	-1.25285	NA	NA	NA	NA
-1.26547	-1.24867	NA	NA	NA	NA
-1.67316	-1.65869	NA	NA	NA	NA
-0.649115	-0.62879	NA	NA	NA	NA
-0.810026	-0.79062	NA	NA	NA	NA
-0.343466	-0.321394	NA	NA	NA	NA
-0.694883	-0.674819	NA	NA	NA	NA
-1.61419	-1.59938	NA	NA	NA	NA
-0.759928	-0.740236	NA	NA	NA	NA
-2.72291	-2.71444	NA	NA	NA	NA
0.840028	0.868865	NA	NA	NA	NA
-1.94231	-1.92937	NA	NA	NA	NA
-0.810644	-0.791242	NA	NA	NA	NA
0.481607	0.508396	NA	NA	NA	NA
-0.553334	-0.532461	NA	NA	NA	NA
-0.53937	-0.518417	NA	NA	NA	NA
0.381092	0.407306	NA	NA	NA	NA
0.0825347	0.107042	NA	NA	NA	NA
0.748999	0.777316	NA	NA	NA	NA
1.20135	1.23225	NA	NA	NA	NA
-1.6881	-1.67371	NA	NA	NA	NA
0.504363	0.531281	NA	NA	NA	NA
-0.661758	-0.641505	NA	NA	NA	NA
-0.468686	-0.447329	NA	NA	NA	NA
0.878959	0.908019	NA	NA	NA	NA
0.85113	0.880031	NA	NA	NA	NA
0.365497	0.391622	NA	NA	NA	NA
0.885065	0.91416	NA	NA	NA	NA
-1.60515	-1.59029	NA	NA	NA	NA
-1.10037	-1.08262	NA	NA	NA	NA
-0.0201105	0.00381036	NA	NA	NA	NA
0.888148	0.917261	NA	NA	NA	NA
0.515357	0.542338	NA	NA	NA	NA
-0.73695	-0.717127	NA	NA	NA	NA
0.291196	0.316896	NA	NA	NA	NA
0.299832	0.325582	NA	NA	NA	NA
-0.294739	-0.272388	NA	NA	NA	NA
-1.13165	-1.11408	NA	NA	NA	NA
0.636451	0.664125	NA	NA	NA	NA
0.720742	0.748897	NA	NA	NA	NA
0.407894	0.434261	NA	NA	NA	NA
-1.59676	-1.58185	NA	NA	NA	NA
-2.01972	-2.00723	NA	NA	NA	NA
-0.172892	-0.149844	NA	NA	NA	NA
-0.259676	-0.237125	NA	NA	NA	NA
0.0351173	0.0593539	NA	NA	NA	NA
0.502848	0.529758	NA	NA	NA	NA
-0.267305	-0.244797	NA	NA	NA	NA
-0.734203	-0.714364	NA	NA	NA	NA
-0.957675	-0.939113	NA	NA	NA	NA
-0.249242	-0.226631	NA	NA	NA	NA
0.339532	0.365509	NA	NA	NA	NA
-0.289873	-0.267494	NA	NA	NA	NA
0.760256	0.788637	NA	NA	NA	NA
0.556335	0.583551	NA	NA	NA	NA
-0.0102254	0.013752	NA	NA	NA	NA
0.78811	0.816651	NA	NA	NA	NA
0.0133765	0.0374888	NA	NA	NA	NA
0.329739	0.355659	NA	NA	NA	NA
0.965172	0.994725	NA	NA	NA	NA
0.667062	0.694911	NA	NA	NA	NA
0.691611	0.7196	NA	NA	NA	NA
-1.60896	-1.59412	NA	NA	NA	NA
1.13003	1.16053	NA	NA	NA	NA
0.378422	0.404621	NA	NA	NA	NA
-1.35937	-1.3431	NA	NA	NA	NA
-0.176662	-0.153636	NA	NA	NA	NA
0.732956	0.761181	NA	NA	NA	NA
0.00921634	0.0333049	NA	NA	NA	NA
-0.276241	-0.253784	NA	NA	NA	NA
-1.01557	-0.997334	NA	NA	NA	NA
-0.101078	-0.0776199	NA	NA	NA	NA
-0.409184	-0.387487	NA	NA	NA	NA
0.30183	0.327591	NA	NA	NA	NA
1.63108	1.66443	NA	NA	NA	NA
-0.0366901	-0.0128639	NA	NA	NA	NA
0.524996	0.552033	NA	NA	NA	NA
0.103364	0.127991	NA	NA	NA	NA
-0.205236	-0.182374	NA	NA	NA	NA
0.433411	0.459924	NA	NA	NA	NA
-0.327183	-0.305017	NA	NA	NA	NA
-0.590144	-0.569482	NA	NA	NA	NA
-1.95169	-1.93881	NA	NA	NA	NA
-0.312757	-0.290509	NA	NA	NA	NA
-1.17994	-1.16265	NA	NA	NA	NA
0.760201	0.788582	NA	NA	NA	NA
2.21626	2.25296	NA	NA	NA	NA
0.825964	0.854721	NA	NA	NA	NA
1.03832	1.06829	NA	NA	NA	NA
1.34715	1.37889	NA	NA	NA	NA
0.200969	0.226153	NA	NA	NA	NA
1.47097	1.50342	NA	NA	NA	NA
-0.0360121	-0.0121821	NA	NA	NA	NA
-0.0314694	-0.00761341	NA	NA	NA	NA
-1.01244	-0.994189	NA	NA	NA	NA
0.0667819	0.0911995	NA	NA	NA	NA
-0.438293	-0.416763	NA	NA	NA	NA
0.446807	0.473397	NA	NA	NA	NA
1.24856	1.27973	NA	NA	NA	NA
-0.360813	-0.33884	NA	NA	NA	NA
1.46874	1.50117	NA	NA	NA	NA
-0.30638	-0.284095	NA	NA	NA	NA
-0.41758	-0.395931	NA	NA	NA	NA
-0.214727	-0.191919	NA	NA	NA	NA
-1.37906	-1.36291	NA	NA	NA	NA
0.785765	0.814293	NA	NA	NA	NA
0.671835	0.699711	NA	NA	NA	NA
0.73938	0.767642	NA	NA	NA	NA
1.12474	1.15521	NA	NA	NA	NA
0.24512	0.270557	NA	NA	NA	NA
-0.71626	-0.696318	NA	NA	NA	NA
0.0504693	0.0747936	NA	NA	NA	NA
-0.182444	-0.159451	NA	NA	NA	NA
-0.0096782	0.0143023	NA	NA	NA	NA
0.623296	0.650894	NA	NA	NA	NA
-0.372823	-0.350918	NA	NA	NA	NA
-1.25592	-1.23907	NA	NA	NA	NA
0.574588	0.601908	NA	NA	NA	NA
-0.360384	-0.338408	NA	NA	NA	NA
-0.62246	-0.601982	NA	NA	NA	NA
1.71829	1.75215	NA	NA	NA	NA
0.307332	0.333125	NA	NA	NA	NA
1.20824	1.23918	NA	NA	NA	NA
-0.149282	-0.126099	NA	NA	NA	NA
0.152891	0.177801	NA	NA	NA	NA
0.744743	0.773036	NA	NA	NA	NA
-1.86199	-1.84859	NA	NA	NA	NA
-0.139409	-0.11617	NA	NA	NA	NA
1.3517	1.38346	NA	NA	NA	NA
0.87315	0.902177	NA	NA	NA	NA
-0.622255	-0.601776	NA	NA	NA	NA
1.03314	1.06308	NA	NA	NA	NA
-2.39676	-2.38642	NA	NA	NA	NA
0.570713	0.598011	NA	NA	NA	NA
0.985858	1.01553	NA	NA	NA	NA
-0.497091	-0.475897	NA	NA	NA	NA
-0.791627	-0.772116	NA	NA	NA	NA
1.59373	1.62688	NA	NA	NA	NA
0.374726	0.400904	NA	NA	NA	NA
-1.21269	-1.19558	NA	NA	NA	NA
-0.222845	-0.200083	NA	NA	NA	NA
0.368707	0.39485	NA	NA	NA	NA
-0.879519	-0.86051	NA	NA	NA	NA
-0.357451	-0.335458	NA	NA	NA	NA
0.332692	0.35863	NA	NA	NA	NA
1.10478	1.13513	NA	NA	NA	NA
0.028834	0.0530347	NA	NA	NA	NA
0.0188186	0.042962	NA	NA	NA	NA
0.995421	1.02515	NA	NA	NA	NA
1.24292	1.27406	NA	NA	NA	NA
-1.02921	-1.01106	NA	NA	NA	NA
-0.955985	-0.937413	NA	NA	NA	NA
0.141049	0.165891	NA	NA	NA	NA
-0.0645177	-0.0408506	NA	NA	NA	NA
1.16288	1.19357	NA	NA	NA	NA
0.462095	0.488773	NA	NA	NA	NA
0.155465	0.18039	NA	NA	NA	NA
-0.0758466	-0.0522443	NA	NA	NA	NA
-0.715773	-0.695829	NA	NA	NA	NA
0.679828	0.70775	NA	NA	NA	NA
-1.55106	-1.53589	NA	NA	NA	NA
0.188784	0.213899	NA	NA	NA	NA
-0.919275	-0.900493	NA	NA	NA	NA
-0.864488	-0.845393	NA	NA	NA	NA
-1.02913	-1.01097	NA	NA	NA	NA
-0.974645	-0.95618	NA	NA	NA	NA
0.543989	0.571134	NA	NA	NA	NA
1.07021	1.10037	NA	NA	NA	NA
0.861315	0.890274	NA	NA	NA	NA
1.67968	1.71331	NA	NA	NA	NA
0.725763	0.753947	NA	NA	NA	NA
0.918032	0.947316	NA	NA	NA	NA
-1.26622	-1.24942	NA	NA	NA	NA
0.823665	0.852408	NA	NA	NA	NA
-0.940147	-0.921485	NA	NA	NA	NA
1.06428	1.0944	NA	NA	NA	NA
1.04084	1.07083	NA	NA	NA	NA
-0.0514302	-0.0276883	NA	NA	NA	NA
0.509508	0.536456	NA	NA	NA	NA
1.73994	1.77392	NA	NA	NA	NA
1.56483	1.59781	NA	NA	NA	NA
1.9153	1.95029	NA	NA	NA	NA
2.02178	2.05737	NA	NA	NA	NA
0.396397	0.422699	NA	NA	NA	NA
0.541426	0.568556	NA	NA	NA	NA
-0.883834	-0.86485	NA	NA	NA	NA
-0.858588	-0.839459	NA	NA	NA	NA
0.257414	0.282921	NA	NA	NA	NA
1.42678	1.45897	NA	NA	NA	NA
-0.302901	-0.280597	NA	NA	NA	NA
-1.14039	-1.12287	NA	NA	NA	NA
-0.203797	-0.180926	NA	NA	NA	NA
-1.61036	-1.59553	NA	NA	NA	NA
-1.82549	-1.81189	NA	NA	NA	NA
0.329363	0.355281	NA	NA	NA	NA
-1.70524	-1.69095	NA	NA	NA	NA
-1.1414	-1.12389	NA	NA	NA	NA
1.99038	2.0258	NA	NA	NA	NA
-0.123846	-0.100518	NA	NA	NA	NA
-0.0312747	-0.00741764	NA	NA	NA	NA
0.644255	0.671973	NA	NA	NA	NA
0.161857	0.186818	NA	NA	NA	NA
1.02342	1.0533	NA	NA	NA	NA
1.82856	1.86305	NA	NA	NA	NA
-0.170147	-0.147084	NA	NA	NA	NA
-0.380111	-0.358248	NA	NA	NA	NA
0.235446	0.260827	NA	NA	NA	NA
0.0682087	0.0926344	NA	NA	NA	NA
0.844837	0.873702	NA	NA	NA	NA
-0.418287	-0.396642	NA	NA	NA	NA
1.55122	1.58412	NA	NA	NA	NA
0.141499	0.166343	NA	NA	NA	NA
1.15291	1.18354	NA	NA	NA	NA
-0.0251447	-0.00125256	NA	NA	NA	NA
0.720896	0.749052	NA	NA	NA	NA
-0.773199	-0.753583	NA	NA	NA	NA
-0.618752	-0.598253	NA	NA	NA	NA
0.835041	0.86385	NA	NA	NA	NA
0.694046	0.722049	NA	NA	NA	NA
-1.10546	-1.08774	NA	NA	NA	NA
-0.159838	-0.136715	NA	NA	NA	NA
0.953602	0.983089	NA	NA	NA	NA
0.0273927	0.0515852	NA	NA	NA	NA
0.91883	0.948117	NA	NA	NA	NA
-0.580048	-0.559327	NA	NA	NA	NA
-0.0153807	0.00856726	NA	NA	NA	NA
0.52242	0.549442	NA	NA	NA	NA
-0.951999	-0.933405	NA	NA	NA	NA
0.598627	0.626084	NA	NA	NA	NA
0.94778	0.977233	NA	NA	NA	NA
1.55888	1.59182	NA	NA	NA	NA
-2.10983	-2.09785	NA	NA	NA	NA
0.743595	0.771881	NA	NA	NA	NA
0.0406188	0.0648868	NA	NA	NA	NA
-0.539904	-0.518954	NA	NA	NA	NA
-0.943642	-0.925	NA	NA	NA	NA
1.80191	1.83625	NA	NA	NA	NA
-1.3752	-1.35902	NA	NA	NA	NA
-1.38435	-1.36823	NA	NA	NA	NA
-2.22808	-2.21678	NA	NA	NA	NA
-0.642531	-0.622168	NA	NA	NA	NA
0.990844	1.02054	NA	NA	NA	NA
0.744952	0.773246	NA	NA	NA	NA
0.904492	0.933698	NA	NA	NA	NA
-0.666595	-0.646369	NA	NA	NA	NA
0.066332	0.090747	NA	NA	NA	NA
-0.613	-0.592468	NA	NA	NA	NA
-0.217288	-0.194494	NA	NA	NA	NA
-0.373661	-0.351761	NA	NA	NA	NA
1.13869	1.16923	NA	NA	NA	NA
0.397449	0.423757	NA	NA	NA	NA
0.994286	1.02401	NA	NA	NA	NA
0.228865	0.254209	NA	NA	NA	NA
-0.0867896	-0.0632498	NA	NA	NA	NA
-0.262666	-0.240132	NA	NA	NA	NA
1.39164	1.42363	NA	NA	NA	NA
-0.756779	-0.737069	NA	NA	NA	NA
-0.319509	-0.2973	NA	NA	NA	NA
0.49318	0.520035	NA	NA	NA	NA
-1.14078	-1.12326	NA	NA	NA	NA
-1.57403	-1.55899	NA	NA	NA	NA
1.69066	1.72436	NA	NA	NA	NA
1.13822	1.16876	NA	NA	NA	NA
-2.1382	-2.12638	NA	NA	NA	NA
-1.05511	-1.03711	NA	NA	NA	NA
0.279855	0.305491	NA	NA	NA	NA
0.819034	0.847752	NA	NA	NA	NA
0.438909	0.465453	NA	NA	NA	NA
0.666988	0.694837	NA	NA	NA	NA
-0.4326	-0.411036	NA	NA	NA	NA
1.11773	1.14815	NA	NA	NA	NA
-1.6996	-1.68528	NA	NA	NA	NA
0.242291	0.267712	NA	NA	NA	NA
-2.46886	-2.45893	NA	NA	NA	NA
-0.0454209	-0.0216447	NA	NA	NA	NA
0.133077	0.157874	NA	NA	NA	NA
0.124601	0.149349	NA	NA	NA	NA
0.094102	0.118676	NA	NA	NA	NA
-0.233291	-0.210589	NA	NA	NA	NA
2.47838	2.51658	NA	NA	NA	NA
1.0753	1.10548	NA	NA	NA	NA
0.101337	0.125952	NA	NA	NA	NA
0.17227	0.197291	NA	NA	NA	NA
-0.208386	-0.185542	NA	NA	NA	NA
1.09998	1.13031	NA	NA	NA	NA
-0.119459	-0.0961062	NA	NA	NA	NA
-0.791071	-0.771557	NA	NA	NA	NA
-0.300447	-0.278128	NA	NA	NA	NA
-1.06877	-1.05084	NA	NA	NA	NA
0.362458	0.388566	NA	NA	NA	NA
-1.47136	-1.45574	NA	NA	NA	NA
0.177853	0.202905	NA	NA	NA	NA
-0.733754	-0.713913	NA	NA	NA	NA
0.696543	0.724561	NA	NA	NA	NA
0.351357	0.377401	NA	NA	NA	NA
0.524039	0.55107	NA	NA	NA	NA
2.03362	2.06928	NA	NA	NA	NA
0.599799	0.627263	NA	NA	NA	NA
0.218977	0.244265	NA	NA	NA	NA
-0.37905	-0.357181	NA	NA	NA	NA
1.16333	1.19402	NA	NA	NA	NA
-0.795553	-0.776065	NA	NA	NA	NA
1.14747	1.17807	NA	NA	NA	NA
-0.223372	-0.200612	NA	NA	NA	NA
-1.42707	-1.41119	NA	NA	NA	NA
-0.425164	-0.403558	NA	NA	NA	NA
1.76174	1.79585	NA	NA	NA	NA
-0.645606	-0.62526	NA	NA	NA	NA
0.767971	0.796397	NA	NA	NA	NA
0.820617	0.849344	NA	NA	NA	NA
-1.00286	-0.984553	NA	NA	NA	NA
0.69461	0.722617	NA	NA	NA	NA
0.297999	0.323738	NA	NA	NA	NA
0.835021	0.86383	NA	NA	NA	NA
-1.2133	-1.1962	NA	NA	NA	NA
-2.01983	-2.00734	NA	NA	NA	NA
0.983061	1.01272	NA	NA	NA	NA
0.433758	0.460274	NA	NA	NA	NA
-1.28709	-1.27041	NA	NA	NA	NA
-0.371043	-0.349128	NA	NA	NA	NA
-0.58008	-0.55936	NA	NA	NA	NA
0.899861	0.92904	NA	NA	NA	NA
-0.653746	-0.633447	NA	NA	NA	NA
0.496838	0.523714	NA	NA	NA	NA
1.71353	1.74736	NA	NA	NA	NA
-0.044686	-0.0209056	NA	NA	NA	NA
-0.801028	-0.781571	NA	NA	NA	NA
1.80364	1.83799	NA	NA	NA	NA
-0.0726968	-0.0490764	NA	NA	NA	NA
-0.989026	-0.970644	NA	NA	NA	NA
2.04207	2.07778	NA	NA	NA	NA
0.404749	0.431098	NA	NA	NA	NA
0.92	0.949294	NA	NA	NA	NA
1.84023	1.87478	NA	NA	NA	NA
0.468581	0.495295	NA	NA	NA	NA
0.939319	0.968724	NA	NA	NA	NA
0.499781	0.526674	NA	NA	NA	NA
0.402361	0.428697	NA	NA	NA	NA
0.840761	0.869603	NA	NA	NA	NA
1.41296	1.44507	NA	NA	NA	NA
-0.269887	-0.247393	NA	NA	NA	NA
0.773979	0.802439	NA	NA	NA	NA
-0.105863	-0.0824319	NA	NA	NA	NA
-0.760169	-0.740478	NA	NA	NA	NA
-0.291021	-0.268649	NA	NA	NA	NA
-1.34132	-1.32495	NA	NA	NA	NA
0.0592858	0.0836605	NA	NA	NA	NA
-0.0279016	-0.00402527	NA	NA	NA	NA
-0.706652	-0.686655	NA	NA	NA	NA
0.172479	0.197501	NA	NA	NA	NA
-0.122126	-0.0987882	NA	NA	NA	NA
-0.4133	-0.391626	NA	NA	NA	NA
0.0994056	0.12401	NA	NA	NA	NA
-0.486034	-0.464776	NA	NA	NA	NA
0.0607928	0.0851762	NA	NA	NA	NA
0.426174	0.452646	NA	NA	NA	NA
0.0913619	0.11592	NA	NA	NA	NA
-0.55195	-0.531069	NA	NA	NA	NA
-1.19903	-1.18184	NA	NA	NA	NA
-0.0897957	-0.0662731	NA	NA	NA	NA
0.495138	0.522004	NA	NA	NA	NA
0.862857	0.891824	NA	NA	NA	NA
-0.872102	-0.853051	NA	NA	NA	NA
0.518476	0.545475	NA	NA	NA	NA
0.403595	0.429938	NA	NA	NA	NA
-2.12917	-2.1173	NA	NA	NA	NA
-1.21245	-1.19535	NA	NA	NA	NA
0.189252	0.21437	NA	NA	NA	NA
0.210956	0.236198	NA	NA	NA	NA
-0.243611	-0.220967	NA	NA	NA	NA
1.05845	1.08854	NA	NA	NA	NA
-0.378559	-0.356687	NA	NA	NA	NA
-1.02726	-1.0091	NA	NA	NA	NA
0.325299	0.351194	NA	NA	NA	NA
1.23599	1.26709	NA	NA	NA	NA
-0.296329	-0.273987	NA	NA	NA	NA
1.70714	1.74093	NA	NA	NA	NA
0.61129	0.63882	NA	NA	NA	NA
-0.738465	-0.71865	NA	NA	NA	NA
0.849833	0.878726	NA	NA	NA	NA
1.20696	1.2379	NA	NA	NA	NA
-0.436486	-0.414945	NA	NA	NA	NA
-0.510508	-0.489391	NA	NA	NA	NA
0.0778793	0.10236	NA	NA	NA	NA
-0.0102934	0.0136836	NA	NA	NA	NA
-0.11022	-0.0868143	NA	NA	NA	NA
0.267382	0.292946	NA	NA	NA	NA
1.68416	1.71782	NA	NA	NA	NA
-0.330157	-0.308008	NA	NA	NA	NA
-0.707859	-0.687869	NA	NA	NA	NA
1.24603	1.27719	NA	NA	NA	NA
0.454956	0.481593	NA	NA	NA	NA
0.442266	0.468829	NA	NA	NA	NA
0.0394779	0.0637394	NA	NA	NA	NA
0.0813205	0.105821	NA	NA	NA	NA
0.0814033	0.105904	NA	NA	NA	NA
0.422432	0.448882	NA	NA	NA	NA
-0.801665	-0.782212	NA	NA	NA	NA
-0.603466	-0.582879	NA	NA	NA	NA
-0.926223	-0.907481	NA	NA	NA	NA
0.0447264	0.0690179	NA	NA	NA	NA
0.54401	0.571155	NA	NA	NA	NA
0.600381	0.627848	NA	NA	NA	NA
0.202187	0.227378	NA	NA	NA	NA
-1.27983	-1.26311	NA	NA	NA	NA
0.415494	0.441905	NA	NA	NA	NA
0.618438	0.646008	NA	NA	NA	NA
0.926167	0.955497	NA	NA	NA	NA
0.963626	0.99317	NA	NA	NA	NA
-1.29319	-1.27654	NA	NA	NA	NA
0.900713	0.929898	NA	NA	NA	NA
0.355023	0.381088	NA	NA	NA	NA
1.57631	1.60936	NA	NA	NA	NA
-0.405052	-0.383331	NA	NA	NA	NA
0.349744	0.375779	NA	NA	NA	NA
0.647514	0.675251	NA	NA	NA	NA
-0.223827	-0.201071	NA	NA	NA	NA
0.404615	0.430963	NA	NA	NA	NA
-0.449538	-0.428072	NA	NA	NA	NA
0.0699263	0.0943619	NA	NA	NA	NA
-1.22707	-1.21005	NA	NA	NA	NA
2.10542	2.14149	NA	NA	NA	NA
0.619713	0.647291	NA	NA	NA	NA
-1.26339	-1.24657	NA	NA	NA	NA
0.203934	0.229135	NA	NA	NA	NA
0.488417	0.515244	NA	NA	NA	NA
-0.619965	-0.599473	NA	NA	NA	NA
-1.19307	-1.17586	NA	NA	NA	NA
-0.769689	-0.750053	NA	NA	NA	NA
-0.721368	-0.701455	NA	NA	NA	NA
0.24696	0.272407	NA	NA	NA	NA
0.00757726	0.0316564	NA	NA	NA	NA
1.10229	1.13262	NA	NA	NA	NA
-1.56108	-1.54596	NA	NA	NA	NA
0.117387	0.142094	NA	NA	NA	NA
0.867577	0.896572	NA	NA	NA	NA
0.492165	0.519014	NA	NA	NA	NA
-1.23527	-1.2183	NA	NA	NA	NA
1.67257	1.70616	NA	NA	NA	NA
0.805291	0.83393	NA	NA	NA	NA
0.295191	0.320914	NA	NA	NA	NA
-0.812766	-0.793376	NA	NA	NA	NA
0.139655	0.164489	NA	NA	NA	NA
-0.745102	-0.725325	NA	NA	NA	NA
-0.125234	-0.101914	NA	NA	NA	NA
-0.561893	-0.541069	NA	NA	NA	NA
1.52982	1.56261	NA	NA	NA	NA
0.1857	0.210797	NA	NA	NA	NA
-0.542783	-0.52185	NA	NA	NA	NA
-0.247817	-0.225197	NA	NA	NA	NA
0.550315	0.577496	NA	NA	NA	NA
0.649099	0.676845	NA	NA	NA	NA
-0.294132	-0.271777	NA	NA	NA	NA
1.22142	1.25244	NA	NA	NA	NA
-2.63832	-2.62937	NA	NA	NA	NA
-1.6291	-1.61438	NA	NA	NA	NA
0.148733	0.173619	NA	NA	NA	NA
0.399397	0.425716	NA	NA	NA	NA
-1.02905	-1.01089	NA	NA	NA	NA
1.09474	1.12503	NA	NA	NA	NA
-0.571885	-0.551118	NA	NA	NA	NA
1.46429	1.4967	NA	NA	NA	NA
-0.989081	-0.970698	NA	NA	NA	NA
1.35921	1.39102	NA	NA	NA	NA
-0.344907	-0.322843	NA	NA	NA	NA
0.344451	0.370456	NA	NA	NA	NA
-2.26455	-2.25346	NA	NA	NA	NA
-0.43043	-0.408854	NA	NA	NA	NA
-0.214072	-0.19126	NA	NA	NA	NA
1.27669	1.30802	NA	NA	NA	NA
-0.612239	-0.591703	NA	NA	NA	NA
0.695765	0.723778	NA	NA	NA	NA
-1.39161	-1.37552	NA	NA	NA	NA
-0.166943	-0.143862	NA	NA	NA	NA
-0.829907	-0.810614	NA	NA	NA	NA
-1.25675	-1.2399	NA	NA	NA	NA
-1.20752	-1.19038	NA	NA	NA	NA
-1.15113	-1.13367	NA	NA	NA	NA
0.133279	0.158076	NA	NA	NA	NA
-1.05058	-1.03255	NA	NA	NA	NA
0.712305	0.740413	NA	NA	NA	NA
-2.76998	-2.76177	NA	NA	NA	NA
0.288617	0.314303	NA	NA	NA	NA
1.47397	1.50643	NA	NA	NA	NA
-0.601043	-0.580442	NA	NA	NA	NA
-0.22187	-0.199103	NA	NA	NA	NA
1.5908	1.62393	NA	NA	NA	NA
-0.723408	-0.703507	NA	NA	NA	NA
-0.622072	-0.601591	NA	NA	NA	NA
-0.52577	-0.504739	NA	NA	NA	NA
-0.623599	-0.603128	NA	NA	NA	NA
0.803034	0.83166	NA	NA	NA	NA
-2.20749	-2.19607	NA	NA	NA	NA
0.396894	0.423198	NA	NA	NA	NA
-0.478587	-0.457287	NA	NA	NA	NA
-0.295073	-0.272724	NA	NA	NA	NA
-1.19646	-1.17926	NA	NA	NA	NA
-0.699706	-0.67967	NA	NA	NA	NA
-0.269876	-0.247383	NA	NA	NA	NA
-0.957728	-0.939166	NA	NA	NA	NA
1.03224	1.06218	NA	NA	NA	NA
0.894839	0.92399	NA	NA	NA	NA
-1.3279	-1.31145	NA	NA	NA	NA
0.762532	0.790926	NA	NA	NA	NA
-0.366891	-0.344952	NA	NA	NA	NA
-0.238327	-0.215653	NA	NA	NA	NA
0.43473	0.461251	NA	NA	NA	NA
1.11093	1.14132	NA	NA	NA	NA
-1.31742	-1.30091	NA	NA	NA	NA
-0.696079	-0.676021	NA	NA	NA	NA
-0.209273	-0.186433	NA	NA	NA	NA
0.379587	0.405793	NA	NA	NA	NA
0.922837	0.952148	NA	NA	NA	NA
0.224631	0.249951	NA	NA	NA	NA
0.832913	0.86171	NA	NA	NA	NA
0.579437	0.606785	NA	NA	NA	NA
1.50748	1.54013	NA	NA	NA	NA
-2.47712	-2.46724	NA	NA	NA	NA
-0.433464	-0.411906	NA	NA	NA	NA
1.37408	1.40597	NA	NA	NA	NA
0.0612804	0.0856666	NA	NA	NA	NA
0.00841522	0.0324992	NA	NA	NA	NA
-0.289583	-0.267203	NA	NA	NA	NA
-0.0556917	-0.0319742	NA	NA	NA	NA
0.275458	0.301068	NA	NA	NA	NA
-0.662826	-0.642579	NA	NA	NA	NA
0.793275	0.821845	NA	NA	NA	NA
0.642539	0.670248	NA	NA	NA	NA
-0.72051	-0.700592	NA	NA	NA	NA
0.0138016	0.0379163	NA	NA	NA	NA
-0.201507	-0.178623	NA	NA	NA	NA
-0.316704	-0.294478	NA	NA	NA	NA
0.329142	0.35506	NA	NA	NA	NA
1.4672	1.49962	NA	NA	NA	NA
-0.154751	-0.131599	NA	NA	NA	NA
0.0874882	0.112024	NA	NA	NA	NA
-1.24295	-1.22602	NA	NA	NA	NA
1.80792	1.84229	NA	NA	NA	NA
-0.709659	-0.689679	NA	NA	NA	NA
0.665809	0.693651	NA	NA	NA	NA
-1.15442	-1.13698	NA	NA	NA	NA
1.55793	1.59087	NA	NA	NA	NA
0.424768	0.451232	NA	NA	NA	NA
0.0262973	0.0504835	NA	NA	NA	NA
-0.629223	-0.608783	NA	NA	NA	NA
-0.676903	-0.656736	NA	NA	NA	NA
-1.72446	-1.71028	NA	NA	NA	NA
-0.701325	-0.681297	NA	NA	NA	NA
-0.0954346	-0.0719442	NA	NA	NA	NA
0.457552	0.484204	NA	NA	NA	NA
0.877943	0.906997	NA	NA	NA	NA
0.143641	0.168498	NA	NA	NA	NA
1.44009	1.47236	NA	NA	NA	NA
1.43042	1.46263	NA	NA	NA	NA
-0.246777	-0.224152	NA	NA	NA	NA
0.381453	0.407669	NA	NA	NA	NA
-1.69339	-1.67903	NA	NA	NA	NA
-1.60556	-1.5907	NA	NA	NA	NA
-0.992108	-0.973743	NA	NA	NA	NA
-1.5988	-1.5839	NA	NA	NA	NA
-0.170081	-0.147017	NA	NA	NA	NA
0.469019	0.495736	NA	NA	NA	NA
0.240534	0.265945	NA	NA	NA	NA
-2.06816	-2.05594	NA	NA	NA	NA
-1.17751	-1.1602	NA	NA	NA	NA
1.47889	1.51138	NA	NA	NA	NA
1.81833	1.85276	NA	NA	NA	NA
0.276007	0.301621	NA	NA	NA	NA
1.24096	1.27209	NA	NA	NA	NA
0.07093	0.0953713	NA	NA	NA	NA
0.382844	0.409068	NA	NA	NA	NA
2.0749	2.11079	NA	NA	NA	NA
0.660503	0.688314	NA	NA	NA	NA
0.0442196	0.0685082	NA	NA	NA	NA
-1.27443	-1.25767	NA	NA	NA	NA
-0.539397	-0.518444	NA	NA	NA	NA
-1.02542	-1.00725	NA	NA	NA	NA
1.35529	1.38707	NA	NA	NA	NA
0.322189	0.348067	NA	NA	NA	NA
0.592387	0.619809	NA	NA	NA	NA
-1.1828	-1.16553	NA	NA	NA	NA
0.247282	0.272731	NA	NA	NA	NA
0.611677	0.639209	NA	NA	NA	NA
-0.116184	-0.0928125	NA	NA	NA	NA
-0.377646	-0.355769	NA	NA	NA	NA
1.39035	1.42234	NA	NA	NA	NA
-1.38387	-1.36775	NA	NA	NA	NA
0.134772	0.159578	NA	NA	NA	NA
2.43635	2.47431	NA	NA	NA	NA
0.0131556	0.0372666	NA	NA	NA	NA
1.03239	1.06233	NA	NA	NA	NA
0.8281	0.856869	NA	NA	NA	NA
-0.0768447	-0.0532481	NA	NA	NA	NA
0.730433	0.758644	NA	NA	NA	NA
0.0597062	0.0840833	NA	NA	NA	NA
-1.15815	-1.14073	NA	NA	NA	NA
-0.0785606	-0.0549738	NA	NA	NA	NA
0.475328	0.502081	NA	NA	NA	NA
-1.5966	-1.58169	NA	NA	NA	NA
-0.975016	-0.956554	NA	NA	NA	NA
0.167689	0.192683	NA	NA	NA	NA
0.0416011	0.0658748	NA	NA	NA	NA
1.12551	1.15598	NA	NA	NA	NA
1.67743	1.71106	NA	NA	NA	NA
0.897514	0.92668	NA	NA	NA	NA
-0.236745	-0.214062	NA	NA	NA	NA
0.519266	0.54627	NA	NA	NA	NA
-0.827751	-0.808447	NA	NA	NA	NA
0.937628	0.967024	NA	NA	NA	NA
0.495864	0.522734	NA	NA	NA	NA
-1.12063	-1.103	NA	NA	NA	NA
0.0101509	0.0342448	NA	NA	NA	NA
-1.06615	-1.04821	NA	NA	NA	NA
0.336527	0.362487	NA	NA	NA	NA
-0.312433	-0.290183	NA	NA	NA	NA
0.754065	0.782411	NA	NA	NA	NA
-0.152648	-0.129485	NA	NA	NA	NA
1.3795	1.41142	NA	NA	NA	NA
-1.10384	-1.08611	NA	NA	NA	NA
1.39762	1.42965	NA	NA	NA	NA
-2.14463	-2.13285	NA	NA	NA	NA
0.122848	0.147586	NA	NA	NA	NA
1.72802	1.76193	NA	NA	NA	NA
0.955328	0.984825	NA	NA	NA	NA
-0.302423	-0.280115	NA	NA	NA	NA
-1.17594	-1.15862	NA	NA	NA	NA
-0.785331	-0.765784	NA	NA	NA	NA
0.669846	0.697711	NA	NA	NA	NA
-0.668673	-0.648459	NA	NA	NA	NA
-0.435728	-0.414183	NA	NA	NA	NA
-0.580981	-0.560266	NA	NA	NA	NA
-0.848734	-0.829549	NA	NA	NA	NA
1.02883	1.05875	NA	NA	NA	NA
-2.16299	-2.15132	NA	NA	NA	NA
-1.22425	-1.20721	NA	NA	NA	NA
-0.63888	-0.618496	NA	NA	NA	NA
-0.48246	-0.461182	NA	NA	NA	NA
0.0856256	0.110151	NA	NA	NA	NA
0.221873	0.247177	NA	NA	NA	NA
-1.27629	-1.25955	NA	NA	NA	NA
-1.4222	-1.40629	NA	NA	NA	NA
-0.868148	-0.849074	NA	NA	NA	NA
-0.161808	-0.138697	NA	NA	NA	NA
0.574272	0.601591	NA	NA	NA	NA
0.760891	0.789276	NA	NA	NA	NA
0.229022	0.254367	NA	NA	NA	NA
-0.481338	-0.460053	NA	NA	NA	NA
2.16442	2.20083	NA	NA	NA	NA
1.04892	1.07895	NA	NA	NA	NA
0.884685	0.913777	NA	NA	NA	NA
-0.0495589	-0.0258063	NA	NA	NA	NA
0.565469	0.592737	NA	NA	NA	NA
-0.261329	-0.238787	NA	NA	NA	NA
1.09639	1.1267	NA	NA	NA	NA
0.454167	0.480799	NA	NA	NA	NA
0.537017	0.564122	NA	NA	NA	NA
-1.50663	-1.4912	NA	NA	NA	NA
-1.1409	-1.12339	NA	NA	NA	NA
-0.960155	-0.941607	NA	NA	NA	NA
0.15056	0.175457	NA	NA	NA	NA
-0.893436	-0.874507	NA	NA	NA	NA
1.13878	1.16932	NA	NA	NA	NA
-0.235451	-0.212761	NA	NA	NA	NA
-0.184865	-0.161886	NA	NA	NA	NA
-0.137623	-0.114374	NA	NA	NA	NA
-1.17591	-1.15859	NA	NA	NA	NA
-1.74876	-1.73472	NA	NA	NA	NA
1.25343	1.28463	NA	NA	NA	NA
-1.16448	-1.1471	NA	NA	NA	NA
-1.13094	-1.11337	NA	NA	NA	NA
0.247824	0.273276	NA	NA	NA	NA
0.973464	1.00306	NA	NA	NA	NA
-0.688646	-0.668547	NA	NA	NA	NA
2.32353	2.36084	NA	NA	NA	NA
-0.35589	-0.333888	NA	NA	NA	NA
-1.49226	-1.47675	NA	NA	NA	NA
-0.976824	-0.958371	NA	NA	NA	NA
0.328371	0.354284	NA	NA	NA	NA
-0.148944	-0.125759	NA	NA	NA	NA
-0.29074	-0.268366	NA	NA	NA	NA
1.66372	1.69727	NA	NA	NA	NA
-0.977207	-0.958757	NA	NA	NA	NA
0.0968835	0.121473	NA	NA	NA	NA
-0.243216	-0.22057	NA	NA	NA	NA
-0.68088	-0.660737	NA	NA	NA	NA
0.818189	0.846901	NA	NA	NA	NA
-0.801869	-0.782417	NA	NA	NA	NA
-0.47562	-0.454303	NA	NA	NA	NA
-2.01845	-2.00595	NA	NA	NA	NA
1.29975	1.33121	NA	NA	NA	NA
-0.174286	-0.151247	NA	NA	NA	NA
-2.43604	-2.42593	NA	NA	NA	NA
0.145997	0.170868	NA	NA	NA	NA
-1.10867	-1.09097	NA	NA	NA	NA
-0.739431	-0.719621	NA	NA	NA	NA
1.18134	1.21213	NA	NA	NA	NA
1.0082	1.038	NA	NA	NA	NA
1.65784	1.69136	NA	NA	NA	NA
1.40708	1.43916	NA	NA	NA	NA
0.269973	0.295552	NA	NA	NA	NA
-0.948402	-0.929787	NA	NA	NA	NA
-0.326575	-0.304406	NA	NA	NA	NA
-0.76022	-0.740529	NA	NA	NA	NA
-0.584319	-0.563623	NA	NA	NA	NA
0.456213	0.482857	NA	NA	NA	NA
-1.56212	-1.54701	NA	NA	NA	NA
-1.98533	-1.97264	NA	NA	NA	NA
-0.688818	-0.66872	NA	NA	NA	NA
0.745681	0.773979	NA	NA	NA	NA
-1.03107	-1.01293	NA	NA	NA	NA
0.90594	0.935154	NA	NA	NA	NA
0.290005	0.315699	NA	NA	NA	NA
0.39751	0.423818	NA	NA	NA	NA
0.220554	0.24585	NA	NA	NA	NA
0.61703	0.644593	NA	NA	NA	NA
0.198674	0.223845	NA	NA	NA	NA
0.479544	0.506321	NA	NA	NA	NA
0.479159	0.505933	NA	NA	NA	NA
-0.262512	-0.239976	NA	NA	NA	NA
-0.938638	-0.919967	NA	NA	NA	NA
-0.581963	-0.561254	NA	NA	NA	NA
-0.993946	-0.975592	NA	NA	NA	NA
0.869606	0.898612	NA	NA	NA	NA
-0.461029	-0.439628	NA	NA	NA	NA
0.926613	0.955946	NA	NA	NA	NA
-0.154074	-0.130919	NA	NA	NA	NA
0.696366	0.724382	NA	NA	NA	NA
2.05308	2.08885	NA	NA	NA	NA
0.677027	0.704933	NA	NA	NA	NA
-1.38598	-1.36986	NA	NA	NA	NA
-1.31384	-1.29731	NA	NA	NA	NA
1.29725	1.3287	NA	NA	NA	NA
-0.0840086	-0.0604529	NA	NA	NA	NA
0.229451	0.254798	NA	NA	NA	NA
-1.18778	-1.17053	NA	NA	NA	NA
-0.292179	-0.269813	NA	NA	NA	NA
[truncated: 842 more rows]

## Sheet: 20M
ADA_Z_3	FIX_Z_3	ADA_Z_20	FIX_Z_20	ADA_Z_orig	FIX_Z_orig
-0.527379	-0.947559	1.36742	1.40237	-0.635579	-0.725573
-0.105701	-0.174534	-0.869721	-0.861108	1.53139	1.49175
-1.08644	-1.97244	-0.827924	-0.818819	0.439038	0.533735
-0.977866	-1.7734	-0.526954	-0.514306	-1.21866	-1.36134
0.824443	1.53061	1.91831	1.95975	1.10776	1.25242
-1.48159	-2.69683	-0.127678	-0.110328	-0.237994	-0.220223
1.71264	3.15887	1.17278	1.20544	1.95885	2.00163
0.114822	0.229731	-0.669577	-0.658608	0.137102	0.14914
-0.521607	-0.936977	-0.5605	-0.548246	1.38294	1.42719
0.884859	1.64137	1.50678	1.54337	-0.402615	-0.358801
0.729223	1.35606	1.06331	1.09468	-0.520866	-0.589833
-1.63067	-2.97012	-0.642012	-0.630718	0.40957	0.435314
1.124	2.07977	-0.00654332	0.0122322	1.83542	1.85454
-1.28382	-2.33428	-0.0271664	-0.00863371	0.162003	0.182789
1.40573	2.59624	1.12279	1.15486	0.842604	0.850593
0.94207	1.74625	-0.941836	-0.934072	0.546284	0.648171
0.0812048	0.168104	-0.963639	-0.956131	-0.0563392	-0.0446373
0.10747	0.216253	0.420644	0.444449	-0.64861	-0.722584
-2.25407	-4.11294	0.399497	0.423053	0.750538	0.757612
0.71238	1.32518	1.4999	1.53641	0.270869	0.327639
-0.609116	-1.0974	1.76872	1.80839	-0.776694	-0.693469
-0.798935	-1.44538	-1.33991	-1.33683	0.357824	0.367849
0.265421	0.50581	-0.0541129	-0.0358974	1.3035	1.42388
0.710505	1.32174	1.25886	1.29254	-0.0267901	-0.0121852
-1.0545	-1.91388	0.0103854	0.0293602	-0.698561	-0.793904
1.22206	2.25952	0.606025	0.632012	0.771985	0.759197
-0.779895	-1.41047	0.827034	0.855623	0.550796	0.590953
-0.66502	-1.19988	-1.3108	-1.30738	0.317979	0.333741
-1.55548	-2.83229	-0.0529489	-0.0347197	-0.885762	-1.01924
-1.99426	-3.63666	0.244964	0.266701	-0.564747	-0.636369
-0.565899	-1.01817	0.653223	0.679766	-0.118578	-0.100582
-0.0483199	-0.0693423	0.579793	0.605471	-0.512056	-0.482615
-1.22396	-2.22454	0.0332122	0.0524557	0.66173	0.682957
-1.31548	-2.39231	1.98017	2.02234	-1.35001	-1.4971
1.40269	2.59066	1.86056	1.90132	0.625607	0.649237
1.36393	2.51961	2.04795	2.09091	0.384153	0.411638
-0.578128	-1.04059	0.724853	0.752239	-1.02272	-0.951753
0.0436463	0.099251	0.18021	0.201184	-0.468873	-0.460297
1.14476	2.11782	0.142788	0.163321	0.434377	0.519121
0.870772	1.61555	-0.601121	-0.589345	0.423545	0.488943
1.15116	2.12955	0.753415	0.781138	-0.111168	-0.111071
-1.61331	-2.93831	-0.492309	-0.479253	-0.510145	-0.459098
0.310563	0.588566	-1.08399	-1.0779	1.0076	1.17352
0.751974	1.39776	0.384259	0.407636	1.50954	1.56313
-1.25201	-2.27595	0.864745	0.893779	0.392685	0.474815
-0.505729	-0.907869	0.153709	0.174371	-0.824346	-0.911208
0.464529	0.870818	1.00244	1.03309	0.214677	0.22303
-1.74337	-3.17673	-4.08747	-4.11674	0.0542754	0.0713009
1.6754	3.0906	0.627807	0.65405	2.20976	2.47078
1.48638	2.74408	-0.488869	-0.475772	-0.513892	-0.565457
-1.02257	-1.85534	0.879384	0.908589	-0.859739	-0.964068
-1.94281	-3.54233	-0.944814	-0.937085	-0.744302	-0.844671
0.0545013	0.11915	-0.382283	-0.367931	0.134394	0.172455
-0.304014	-0.538083	1.31837	1.35275	-1.33453	-1.54644
-1.59694	-2.90828	-0.467247	-0.453896	-0.371104	-0.416013
-0.306881	-0.543338	0.59825	0.624146	-0.566523	-0.641792
-0.421336	-0.753159	0.315609	0.338177	0.699167	0.832325
-0.536796	-0.964822	-0.14156	-0.124374	1.15415	1.16217
-1.73587	-3.16298	1.75289	1.79238	-1.74797	-2.01447
-1.39429	-2.53679	-1.0643	-1.05797	-0.749445	-0.859438
1.52899	2.82221	-1.23306	-1.22873	0.730498	0.871946
2.51649	4.63249	-0.638943	-0.627613	1.91817	1.869
-0.527558	-0.947887	1.06156	1.09291	-0.649029	-0.622542
1.39953	2.58488	-0.22671	-0.210526	-0.0782685	-0.0558228
-0.948115	-1.71886	-1.14232	-1.13692	-0.650769	-0.723487
0.129906	0.257383	1.75942	1.79898	0.463194	0.529698
-2.5884	-4.72584	-0.275782	-0.260176	-1.11932	-1.12119
-0.842009	-1.52434	-0.89879	-0.890519	0.166375	0.177274
-1.37478	-2.50102	0.0835468	0.103383	-0.377621	-0.348187
1.11887	2.07036	-0.469284	-0.455956	0.174639	0.182829
0.16318	0.318381	-0.270559	-0.254891	-0.427242	-0.419538
-0.818498	-1.48124	-1.90047	-1.90399	0.0336513	0.0572156
0.912662	1.69234	2.14029	2.18434	1.38599	1.33873
-0.563714	-1.01417	-0.338348	-0.323479	0.193056	0.228814
-0.401036	-0.715945	-0.183487	-0.166795	-0.722193	-0.716278
-0.650297	-1.17289	0.66054	0.687169	-1.05166	-1.18528
0.247301	0.472593	2.14818	2.19233	-0.734648	-0.748818
-1.98455	-3.61885	-0.862217	-0.853515	1.10661	1.30867
-0.753304	-1.36173	0.449395	0.473538	-0.00470623	0.0141097
-0.0525971	-0.0771833	-0.687655	-0.676899	-0.296988	-0.322909
1.0817	2.00222	0.17344	0.194334	0.608292	0.568788
1.38817	2.56404	-0.620932	-0.60939	0.592088	0.71139
0.617952	1.15207	0.279016	0.301154	0.244642	0.271296
1.25484	2.31962	-0.330375	-0.315412	0.84625	0.852091
0.116735	0.233239	1.5501	1.5872	0.533193	0.533195
-0.618954	-1.11543	-0.144359	-0.127206	-0.825118	-0.817483
0.0514009	0.113467	-0.557465	-0.545176	0.410533	0.402308
2.33474	4.2993	-0.385476	-0.371161	0.867008	0.829631
-0.514462	-0.923878	-1.74721	-1.74893	0.0195938	0.0413289
-0.389102	-0.694068	1.13377	1.16597	-0.814129	-0.920174
-0.132698	-0.224025	-1.1328	-1.12728	0.403192	0.48402
2.61302	4.80946	1.19177	1.22466	2.17572	2.21647
-0.936999	-1.69848	0.709535	0.736741	-1.53959	-1.77692
-1.02789	-1.8651	0.665173	0.691857	-0.888793	-1.01284
0.750695	1.39542	-1.03275	-1.02606	0.763288	0.900862
0.233302	0.446929	0.326202	0.348895	0.966934	0.964222
1.63216	3.01132	-0.991532	-0.984353	0.932796	1.09667
-0.699759	-1.26357	-0.867772	-0.859135	0.673853	0.67394
-0.646602	-1.16612	0.977623	1.00799	-0.756837	-0.85053
-1.27542	-2.31888	0.924504	0.95424	-0.103238	-0.073381
-1.12576	-2.04451	-0.470739	-0.457429	-0.357677	-0.347369
1.00194	1.856	-0.767595	-0.757779	-0.255737	-0.228432
0.0413135	0.0949746	1.09844	1.13022	0.595597	0.716902
0.0764605	0.159406	-1.80676	-1.80917	0.229347	0.282763
-0.409712	-0.731851	-1.85496	-1.85794	-0.709273	-0.697309
-0.610378	-1.09971	-1.50849	-1.50739	-1.42112	-1.63665
-0.335889	-0.596517	-0.558956	-0.546684	0.206034	0.254175
-1.41809	-2.58041	0.684574	0.711486	0.537351	0.638836
0.44006	0.82596	-0.629206	-0.617762	0.554434	0.54402
2.1827	4.02058	-0.181105	-0.164385	-0.274753	-0.299131
-0.178435	-0.30787	-0.567981	-0.555815	-0.357449	-0.319476
-1.20854	-2.19626	-1.1707	-1.16563	-0.639893	-0.700199
0.659994	1.22915	0.312411	0.334941	-0.45125	-0.435658
-0.102432	-0.16854	0.32279	0.345443	0.151977	0.175532
0.414791	0.779636	-0.85092	-0.842086	0.0461502	0.0618741
1.82887	3.37193	0.0459588	0.0653525	1.0951	1.09447
-0.222892	-0.389369	1.19651	1.22944	-0.0604007	-0.0382626
-2.38857	-4.35952	-0.806145	-0.796783	0.339178	0.343662
0.555138	1.03692	0.828568	0.857175	0.426867	0.511524
1.35627	2.50557	0.168516	0.189353	0.853178	1.01883
-2.31876	-4.23153	1.0202	1.05106	-2.73232	-2.69952
-0.0762094	-0.12047	-0.843105	-0.834178	0.00488299	0.023409
1.3941	2.57492	0.538262	0.563452	0.929436	1.00817
0.317395	0.601091	-0.940957	-0.933182	-0.895501	-0.874864
-0.443955	-0.794624	-2.74727	-2.76076	-1.54768	-1.78952
0.76005	1.41257	0.613802	0.639881	1.45958	1.67085
0.400675	0.753759	-0.984739	-0.97748	-0.0939774	-0.0722706
0.869806	1.61377	-0.660691	-0.649617	-0.406347	-0.437342
0.0661944	0.140586	-0.83476	-0.825735	-0.258747	-0.278893
-0.300758	-0.532113	1.6478	1.68605	-1.11158	-1.19515
-0.620783	-1.11879	0.745377	0.773005	-0.712833	-0.659595
-0.540599	-0.971792	-0.710186	-0.699695	-0.0779396	-0.0707268
-0.501204	-0.899574	1.34228	1.37694	0.499905	0.602565
-1.21137	-2.20145	-0.378088	-0.363687	-0.0129562	0.00396626
0.3461	0.653712	-0.139279	-0.122066	0.0949604	0.112911
-0.551921	-0.992549	-1.46887	-1.46731	0.0702654	0.0996026
-0.927213	-1.68054	-1.21078	-1.20618	-0.214067	-0.199849
-1.00852	-1.82958	-0.101083	-0.0834208	-1.11677	-1.26005
-1.0794	-1.95953	-0.44262	-0.428978	-0.45375	-0.5012
0.279759	0.532096	-0.706099	-0.69556	0.258839	0.273277
-0.932422	-1.69009	-1.06551	-1.0592	-0.501992	-0.563056
1.2169	2.25008	-0.457336	-0.443868	-0.134799	-0.126634
0.624346	1.1638	0.327913	0.350626	0.0264208	0.0455016
0.647714	1.20663	0.255932	0.277798	-0.829078	-0.882709
0.0611292	0.131301	-0.448098	-0.434521	0.142752	0.18527
1.01184	1.87416	-0.599186	-0.587388	0.307065	0.375889
-0.375511	-0.669153	-1.46575	-1.46415	0.614175	0.731223
-1.31359	-2.38885	-0.148131	-0.131022	-0.18973	-0.160742
0.971225	1.7997	0.308984	0.331474	0.18324	0.205744
0.618736	1.15351	0.536368	0.561535	0.499931	0.579981
-1.42418	-2.59159	0.291166	0.313446	-0.751772	-0.859488
-2.60094	-4.74883	1.48215	1.51845	-1.80693	-2.08641
0.96159	1.78203	-0.775826	-0.766107	0.760819	0.758164
-0.723327	-1.30677	-0.489213	-0.47612	-0.0337349	-0.0204055
-0.0545325	-0.0807314	0.555155	0.580543	1.29395	1.52006
-1.294	-2.35293	0.5651	0.590605	0.0353257	0.0593181
-0.589855	-1.06209	0.0757974	0.0955424	-0.418985	-0.461685
0.708495	1.31806	1.00439	1.03507	0.429742	0.514313
0.499514	0.934953	0.40801	0.431667	0.562283	0.608268
-1.59069	-2.89683	-0.0217614	-0.00316509	-0.446357	-0.421893
2.24211	4.1295	0.691177	0.718166	1.02583	1.04684
-0.265344	-0.467193	-0.174694	-0.157898	-0.481558	-0.470608
0.63809	1.18899	-1.41885	-1.4167	-0.615281	-0.563561
-2.8615	-5.22649	-1.76043	-1.7623	-1.90465	-1.79904
0.503083	0.941496	1.12609	1.1582	-0.112558	-0.110637
-0.371495	-0.661789	0.0525807	0.0720523	0.404684	0.411509
-2.41088	-4.40041	0.625597	0.651814	-0.762178	-0.869291
1.5845	2.92395	-0.551162	-0.538798	1.2929	1.28516
0.205807	0.396525	-1.02809	-1.02134	-0.526743	-0.51075
0.249643	0.476887	0.107084	0.127197	0.833127	0.991238
-0.29465	-0.520917	0.207122	0.228413	-0.534057	-0.51109
0.715363	1.33065	1.57822	1.61565	0.919488	0.881286
0.259913	0.495713	1.17491	1.2076	-0.356569	-0.337682
-0.895732	-1.62283	1.51575	1.55245	-1.24944	-1.39116
-1.05624	-1.91708	0.333174	0.355949	-0.304671	-0.291991
1.57571	2.90785	-1.61398	-1.61413	0.132677	0.14831
0.63071	1.17546	0.502861	0.527634	0.415813	0.498449
-1.31809	-2.3971	0.693495	0.720512	0.816385	0.825159
0.249898	0.477354	0.0261892	0.0453501	-0.0391917	-0.0251623
-0.252956	-0.444483	-0.1106	-0.0930498	0.216064	0.228949
-0.941355	-1.70646	-0.0889532	-0.0711479	0.0165565	0.0354747
1.93171	3.56047	0.0209337	0.0400327	0.962888	1.12443
0.126254	0.250688	0.09972	0.119747	0.830382	0.988051
0.211731	0.407385	-0.254116	-0.238255	-1.19389	-1.16811
0.83028	1.54132	0.619096	0.645237	0.164183	0.208444
1.06116	1.96456	0.369055	0.392252	2.29039	2.1637
-0.328998	-0.583885	0.831033	0.859669	-0.854583	-0.974456
1.5898	2.93367	-0.639261	-0.627934	0.68853	0.686865
-1.09091	-1.98062	-1.05173	-1.04526	-0.297645	-0.32497
0.453976	0.851471	-0.61888	-0.607313	0.268744	0.329584
-1.92745	-3.51419	-0.783517	-0.773889	-1.34279	-1.47564
-0.0718682	-0.112511	0.72911	0.756546	0.00506792	0.0238375
0.262375	0.500227	1.01813	1.04897	-1.06608	-1.21365
-2.11428	-3.85669	-0.220551	-0.204295	-0.831755	-0.926287
0.353899	0.668009	-0.0719992	-0.0539943	-0.734605	-0.839761
-1.35374	-2.46245	-0.502908	-0.489976	0.373775	0.413007
-0.613108	-1.10472	0.953796	0.983877	-1.40695	-1.60406
-0.459966	-0.823977	-0.0880836	-0.0702681	0.60956	0.628583
0.07834	0.162852	0.258705	0.280603	1.69231	1.67815
0.877472	1.62783	0.118967	0.13922	0.0209379	0.0416762
-0.982221	-1.78138	-1.52546	-1.52457	-0.277695	-0.246527
0.878556	1.62982	1.88482	1.92586	0.44278	0.452392
-1.16255	-2.11196	-0.761696	-0.751811	-0.867515	-0.96507
-1.25656	-2.2843	1.50369	1.54024	-0.208525	-0.182543
-1.98386	-3.61759	1.27826	1.31216	-1.47934	-1.71083
-1.84043	-3.35466	-0.120438	-0.103004	-1.30387	-1.511
1.66186	3.06577	-1.0227	-1.01589	1.33799	1.57267
0.491665	0.920563	-1.12186	-1.11622	-0.0862644	-0.0610418
-1.87407	-3.41632	-1.07105	-1.06481	0.160708	0.199354
0.0562554	0.122366	0.866875	0.895934	-0.372532	-0.411316
0.520051	0.972602	-0.419898	-0.405989	1.04748	1.236
1.29267	2.38897	-0.618403	-0.606831	0.845654	1.00437
-1.09332	-1.98505	0.268001	0.290009	-0.472054	-0.436517
-0.457475	-0.81941	-1.20576	-1.2011	0.0863954	0.103486
-0.751653	-1.3587	-1.43988	-1.43798	0.045275	0.0633943
0.51004	0.954249	-0.901057	-0.892813	0.297391	0.34575
-0.697632	-1.25967	0.70828	0.735471	-0.670477	-0.751384
-0.554797	-0.997821	-0.259195	-0.243394	-1.73223	-2.01139
-1.38355	-2.5171	0.272681	0.294744	0.419958	0.511434
1.05813	1.95901	1.43091	1.46661	0.703167	0.798822
1.02615	1.9004	1.60024	1.63793	2.09649	2.46707
0.626269	1.16732	-0.84716	-0.838281	1.21134	1.20814
1.20858	2.23483	-0.621681	-0.610148	-0.449622	-0.496834
-0.10167	-0.167144	1.32096	1.35536	-0.00962368	0.00947229
1.47263	2.71887	-0.662445	-0.651391	-0.0233899	-0.00433859
-0.510405	-0.916441	-1.56351	-1.56307	0.500801	0.595609
-0.30279	-0.535839	-2.74969	-2.76321	-0.792782	-0.767436
-0.933615	-1.69227	0.22284	0.244317	-0.725902	-0.699961
-0.1521	-0.259592	0.892676	0.922038	0.644438	0.624748
-1.50153	-2.73338	-1.07493	-1.06874	-1.52483	-1.51594
-1.35926	-2.47258	-1.03003	-1.0233	-0.187663	-0.192662
-0.571933	-1.02924	0.175709	0.19663	0.571382	0.574956
-1.30309	-2.3696	-1.678	-1.6789	0.251731	0.260826
-0.303601	-0.537327	1.17313	1.2058	0.933558	0.949839
0.536115	1.00205	0.0704646	0.0901467	0.658738	0.728468
0.2713	0.516589	-0.525613	-0.512948	-1.11933	-1.29217
-1.42658	-2.59598	1.03586	1.06691	-0.672548	-0.66247
-0.27659	-0.48781	0.538804	0.564	-0.000958705	0.0178731
2.0809	3.83396	-0.906507	-0.898327	0.704184	0.82868
-0.554141	-0.996619	-0.0738467	-0.0558636	-0.299728	-0.330096
-0.812516	-1.47027	1.79398	1.83396	-0.102969	-0.101866
-2.2148	-4.04095	-0.682252	-0.671432	-0.834255	-0.742534
-0.278954	-0.492144	-0.315041	-0.299897	1.69318	1.75424
0.527444	0.986153	-1.82819	-1.83087	-0.272302	-0.263216
-0.947459	-1.71765	-0.280783	-0.265236	-0.603651	-0.571908
0.0988441	0.20044	0.397115	0.420643	0.252103	0.310972
-1.28162	-2.33023	1.67451	1.71308	-1.49778	-1.40343
-0.215885	-0.376523	1.18705	1.21988	0.651192	0.776431
0.195483	0.3776	0.148967	0.169574	-1.0932	-1.07056
0.397142	0.747282	0.987026	1.0175	1.10108	1.29952
0.991903	1.8376	-0.175704	-0.15892	0.234511	0.254791
0.381336	0.718307	0.827744	0.856342	0.375105	0.458678
0.200154	0.386163	-0.566382	-0.554198	-0.906715	-1.00896
-0.303968	-0.537999	0.865079	0.894116	0.0671591	0.0976393
2.72229	5.00976	0.980534	1.01093	1.91747	1.85856
-0.408525	-0.729674	-1.67058	-1.67139	-0.962948	-1.10742
0.0112845	0.039925	-1.4278	-1.42575	-0.551459	-0.608348
-0.20738	-0.360933	1.43442	1.47016	-0.712035	-0.658532
-2.0248	-3.69265	-0.623493	-0.611981	0.397637	0.48538
-0.867986	-1.57196	0.551762	0.577111	-1.53377	-1.4927
-0.361795	-0.644008	0.455648	0.479865	-0.242479	-0.259165
-0.437772	-0.783291	0.246391	0.268144	0.617685	0.614708
0.407049	0.765445	0.602918	0.628868	-0.874953	-0.951038
-1.46953	-2.67471	-0.346214	-0.331437	-2.03284	-1.90113
-0.607017	-1.09355	-1.73197	-1.73351	-1.49911	-1.48629
-1.03979	-1.88691	-0.146642	-0.129515	-1.94574	-1.89335
0.242534	0.463854	1.44473	1.48059	0.964714	1.14756
-0.420109	-0.75091	-0.334703	-0.319791	-1.31914	-1.3507
1.1758	2.17473	0.759363	0.787155	-0.86769	-0.847841
0.921669	1.70885	-0.0825512	-0.0646705	0.897628	0.886987
0.592735	1.10585	-0.309158	-0.293946	1.20682	1.3571
-1.89642	-3.4573	1.31938	1.35376	-0.27943	-0.2445
0.0261534	0.0671829	0.340584	0.363446	-0.906394	-1.02631
0.0580453	0.125647	-1.05045	-1.04396	-0.943499	-1.06418
0.799156	1.48426	0.335643	0.358447	0.317492	0.324575
-0.0943255	-0.15368	-0.00379781	0.01501	-1.00928	-1.12387
0.721605	1.34209	-0.394292	-0.380082	0.463374	0.530082
-0.648463	-1.16953	0.819426	0.847926	-1.39107	-1.33135
0.197293	0.380918	-0.144886	-0.127739	-0.574947	-0.635681
1.084	2.00644	0.483801	0.508349	-0.439213	-0.490625
-0.588909	-1.06036	0.264682	0.28665	-0.0214049	-0.00618707
1.07139	1.98332	1.69919	1.73804	0.150193	0.193358
-0.197591	-0.342988	0.320166	0.342788	0.26653	0.264668
1.43068	2.64197	3.04667	3.10139	-0.33288	-0.369217
0.482284	0.903367	-0.690801	-0.680082	-0.122681	-0.104345
-1.61834	-2.94751	-1.11719	-1.11149	-1.21719	-1.36934
-0.121676	-0.20382	1.09828	1.13006	0.496335	0.515714
0.445685	0.836273	-0.668856	-0.657878	0.807768	0.967006
-1.51038	-2.7496	0.943475	0.973436	0.127835	0.153598
0.610998	1.13933	-0.268497	-0.252805	-0.783425	-0.782163
-0.90594	-1.64154	0.666038	0.692732	-0.544061	-0.619981
0.636113	1.18537	-0.594355	-0.582499	0.806325	0.966478
-1.09089	-1.98059	0.000161117	0.0190156	-1.19498	-1.38624
0.0640206	0.136601	-3.26431	-3.28389	-0.874878	-1.01364
-1.00578	-1.82457	0.0425676	0.0619213	-0.825152	-0.954209
-1.75608	-3.20002	-1.08779	-1.08174	-0.622769	-0.71478
1.46365	2.70241	-0.835974	-0.826964	0.559539	0.677502
0.514854	0.963074	-1.43136	-1.42936	-0.702991	-0.808168
-0.475556	-0.852556	1.298	1.33214	0.120991	0.161418
2.33552	4.30073	0.472613	0.49703	0.840437	1.01041
0.019773	0.0554862	0.941081	0.971013	0.2006	0.255234
0.0377337	0.088412	1.38891	1.42412	-0.0666304	-0.059571
2.68965	4.94992	0.659554	0.686172	0.0795769	0.112759
0.645086	1.20182	-1.94508	-1.94912	0.396407	0.484967
1.86431	3.43692	0.34628	0.36921	0.570105	0.690379
-0.0500767	-0.072563	0.389281	0.412716	-0.0607343	-0.0524916
0.471077	0.882821	1.58498	1.62249	0.313089	0.38709
0.270524	0.515166	0.402653	0.426246	-0.330078	-0.36838
0.258469	0.493065	0.873166	0.902298	0.0323764	0.0569302
0.976402	1.80919	0.440076	0.464109	1.2857	1.52975
-0.391549	-0.698553	-0.933728	-0.925868	-1.13667	-1.32667
-1.06066	-1.92517	0.27765	0.299771	-0.761145	-0.88023
-0.180324	-0.311333	-0.81316	-0.803881	-0.776034	-0.901057
-1.32465	-2.40913	-1.19678	-1.19202	-1.05687	-1.23114
-1.79595	-3.27311	-0.545703	-0.533275	-1.09401	-1.279
0.606231	1.13059	-1.40969	-1.40743	1.24177	1.48701
-1.10268	-2.0022	1.16656	1.19915	-0.373659	-0.423284
0.870052	1.61423	-0.34612	-0.331342	0.851868	1.02625
-0.582757	-1.04908	1.78404	1.82389	1.37619	1.65306
-1.0161	-1.84348	2.99643	3.05056	-0.650979	-0.749717
0.625656	1.1662	0.171124	0.191991	0.154851	0.202325
-1.89008	-3.44567	0.903441	0.93293	-1.46718	-1.71806
-0.161962	-0.277672	0.462877	0.487179	0.47822	0.585514
-0.211286	-0.368093	-0.835936	-0.826925	0.313808	0.390688
-0.321286	-0.569746	-0.876494	-0.86796	-1.59861	-1.87713
0.702335	1.30677	0.860107	0.889085	-0.717434	-0.833873
-0.599733	-1.0802	0.359762	0.38285	0.664064	0.808366
1.45663	2.68954	0.870244	0.899342	2.43863	2.91318
0.464523	0.870807	-0.513707	-0.500902	-1.21631	-1.42932
-0.0805276	-0.128386	0.534333	0.559476	1.51986	1.82228
0.322405	0.610274	1.36879	1.40376	1.49069	1.79322
0.201235	0.388144	-1.67048	-1.6713	-0.435238	-0.499705
0.765794	1.4231	-1.41689	-1.41472	0.312791	0.39015
0.215673	0.414612	-0.0502484	-0.0319874	1.25226	1.50763
0.454697	0.852793	-0.214755	-0.198431	0.144927	0.190915
0.46723	0.875768	-0.80458	-0.7952	-0.26757	-0.300138
-1.53323	-2.7915	-1.22561	-1.22118	-0.673733	-0.784468
-2.46099	-4.49227	-1.01585	-1.00896	-0.58686	-0.678391
0.234791	0.44966	-1.7344	-1.73597	0.683854	0.833633
-0.797117	-1.44204	0.325834	0.348522	0.525989	0.644575
-1.1683	-2.12249	0.0148073	0.0338341	-1.51524	-1.78607
-1.07856	-1.95799	0.00948813	0.0284524	0.0251019	0.0488507
0.857659	1.59151	0.867701	0.896769	0.843421	1.02295
0.0647288	0.1379	0.288277	0.310523	-0.864034	-1.00865
-0.0424813	-0.0586389	-0.0304793	-0.0119856	-0.937149	-1.09449
0.839631	1.55846	2.97973	3.03366	-0.457672	-0.524554
2.13157	3.92685	-0.651552	-0.64037	0.392237	0.4848
0.188815	0.365376	0.382062	0.405412	0.653517	0.796559
-0.787562	-1.42453	-0.362679	-0.348096	-0.3043	-0.343583
0.734135	1.36506	0.466404	0.490747	-0.0359393	-0.0238707
0.8805	1.63338	0.713512	0.740764	-0.437067	-0.499146
-1.42976	-2.60182	0.919476	0.949153	-0.890915	-1.03407
0.424791	0.79797	0.626436	0.652664	-0.0299353	-0.0166148
0.450695	0.845458	-1.56747	-1.56707	0.734675	0.888061
-1.41432	-2.5735	-0.608391	-0.596701	-0.572011	-0.657659
0.154069	0.301678	0.683925	0.710829	0.992341	1.19324
0.154782	0.302986	-0.314808	-0.299662	0.149834	0.195744
-0.92795	-1.68189	-0.417987	-0.404055	0.0347665	0.0603863
-0.447749	-0.80158	1.40667	1.44208	-0.244685	-0.272747
2.14449	3.95054	-0.490524	-0.477447	2.07217	2.48374
-1.35567	-2.46599	0.74709	0.774738	-1.58467	-1.85225
1.79794	3.31525	-0.0679894	-0.0499373	0.867122	1.04313
-0.498297	-0.894244	-0.304181	-0.288909	-0.086213	-0.082848
-0.445871	-0.798137	-0.804963	-0.795588	-0.884232	-1.02521
0.307808	0.583514	1.01971	1.05056	0.0248327	0.0486239
1.85358	3.41724	0.528177	0.553248	1.15259	1.39513
0.886495	1.64437	-0.604699	-0.592966	0.114091	0.155037
-1.01618	-1.84363	1.41186	1.44733	-0.367804	-0.42088
3.34216	6.14612	-1.33628	-1.33316	1.95456	2.3504
0.368067	0.693982	1.16791	1.20051	0.898244	1.0915
0.572627	1.06898	-0.206163	-0.189738	-0.0775123	-0.0736946
-0.957741	-1.7365	-2.42305	-2.43273	0.394404	0.491161
-1.26123	-2.29286	1.12319	1.15527	-0.864061	-1.01565
1.54135	2.84486	NA	NA	0.439729	0.543319
1.3607	2.51369	NA	NA	0.140976	0.187255
-0.901136	-1.63273	NA	NA	-0.601501	-0.70155
-1.69189	-3.08235	NA	NA	-1.16413	-1.37131
1.07431	1.98867	NA	NA	0.999793	1.21423
-1.11954	-2.03312	NA	NA	-1.10593	-1.30147
1.66736	3.07586	NA	NA	-0.1367	-0.144946
1.65217	3.04802	NA	NA	1.70361	2.05143
0.193617	0.37418	NA	NA	-0.425789	-0.490992
-1.15222	-2.09302	NA	NA	-0.461384	-0.533245
1.75779	3.24164	NA	NA	0.0419688	0.0690539
1.24941	2.30968	NA	NA	0.682672	0.836392
0.742865	1.38107	NA	NA	-0.0703372	-0.065107
0.378247	0.712644	NA	NA	0.0621168	0.0934725
0.0849904	0.175043	NA	NA	-0.740011	-0.868811
1.49113	2.75278	NA	NA	0.680467	0.835166
0.449471	0.843212	NA	NA	-0.987144	-1.17184
-1.33194	-2.42249	NA	NA	-1.73252	-2.05558
-0.892462	-1.61683	NA	NA	-1.1847	-1.40186
-0.145657	-0.247781	NA	NA	-1.64605	-1.95788
0.959595	1.77838	NA	NA	-0.284353	-0.323258
-0.664434	-1.19881	NA	NA	-0.105875	-0.108127
-2.01757	-3.67939	NA	NA	-0.861927	-1.02029
-0.564814	-1.01618	NA	NA	0.0464213	0.0749091
0.317932	0.602074	NA	NA	-0.580595	-0.678849
0.282588	0.537281	NA	NA	-0.233878	-0.262022
-0.726161	-1.31197	NA	NA	-0.588876	-0.689806
1.58653	2.92768	NA	NA	1.82627	2.22184
-1.29224	-2.34971	NA	NA	-1.66513	-1.97844
-1.43827	-2.61741	NA	NA	-1.39101	-1.64845
-1.356	-2.46659	NA	NA	0.195085	0.252807
1.25112	2.3128	NA	NA	0.490238	0.607207
-0.327634	-0.581384	NA	NA	-0.783253	-0.924649
-0.39841	-0.711131	NA	NA	0.600267	0.744314
-1.18622	-2.15535	NA	NA	0.0531188	0.0826803
1.21261	2.24221	NA	NA	-0.15029	-0.162268
-0.264671	-0.465959	NA	NA	-1.18091	-1.40605
0.629918	1.17401	NA	NA	0.161837	0.214723
1.09646	2.02927	NA	NA	-0.380433	-0.437897
-0.481031	-0.862592	NA	NA	-1.04202	-1.24171
0.582932	1.08787	NA	NA	0.342557	0.431384
0.38732	0.729278	NA	NA	1.01204	1.23964
-1.01694	-1.84502	NA	NA	-0.895406	-1.05727
1.01764	1.88479	NA	NA	0.332595	0.417301
-1.11754	-2.02945	NA	NA	-0.438075	-0.509929
-0.33713	-0.598792	NA	NA	-0.564708	-0.663887
-1.15967	-2.10669	NA	NA	-0.28753	-0.326862
1.58819	2.93072	NA	NA	0.479601	0.596804
-2.6047	-4.75572	NA	NA	-1.16028	-1.37291
0.26836	0.511199	NA	NA	-0.762954	-0.899552
-0.802372	-1.45168	NA	NA	-0.926209	-1.0987
-2.27752	-4.15593	NA	NA	-1.17922	-1.39615
-0.226412	-0.395822	NA	NA	-2.18089	-2.61874
0.410527	0.771821	NA	NA	-0.721739	-0.850171
-0.144	-0.244744	NA	NA	0.684721	0.842053
0.759928	1.41235	NA	NA	0.0302489	0.0554305
-0.294744	-0.521089	NA	NA	-0.639204	-0.751358
0.807976	1.50043	NA	NA	1.4264	1.74394
-0.0468127	-0.0665794	NA	NA	-0.598449	-0.701368
0.231577	0.443767	NA	NA	0.531384	0.658321
-0.882761	-1.59905	NA	NA	-0.683434	-0.801492
0.0107648	0.0389724	NA	NA	-0.946794	-1.12688
0.280209	0.532919	NA	NA	0.355638	0.44996
-0.181101	-0.312758	NA	NA	0.538054	0.670205
-0.805342	-1.45712	NA	NA	-1.06438	-1.27103
-0.29619	-0.52374	NA	NA	1.15672	1.41131
-0.463965	-0.831306	NA	NA	-3.12961	-3.74611
-1.67009	-3.04239	NA	NA	-1.16659	-1.38618
0.839716	1.55861	NA	NA	0.849889	1.04854
0.703444	1.3088	NA	NA	-0.00579682	0.0119092
-0.433214	-0.774933	NA	NA	1.25806	1.54094
1.20032	2.21968	NA	NA	-0.271435	-0.308875
0.194064	0.374998	NA	NA	0.520069	0.648378
0.596995	1.11366	NA	NA	-0.152734	-0.165748
-0.395886	-0.706504	NA	NA	0.322198	0.407745
0.904473	1.67733	NA	NA	0.679019	0.837136
-1.35563	-2.46592	NA	NA	-0.698685	-0.824914
0.207931	0.400419	NA	NA	0.0812469	0.117165
1.00753	1.86625	NA	NA	1.05871	1.30077
0.518149	0.969114	NA	NA	-0.337659	-0.389914
-0.805853	-1.45806	NA	NA	0.950065	1.17204
-1.3514	-2.45817	NA	NA	-0.418071	-0.48805
0.312312	0.591771	NA	NA	0.0439191	0.0722184
-1.08635	-1.97228	NA	NA	-0.449063	-0.525889
0.378879	0.713802	NA	NA	0.155037	0.206945
-0.98278	-1.7824	NA	NA	-1.43871	-1.72613
-0.716896	-1.29498	NA	NA	-0.0911927	-0.0918755
-0.554126	-0.996591	NA	NA	-0.189254	-0.21106
-0.885514	-1.6041	NA	NA	-0.914226	-1.09225
0.029252	0.0728633	NA	NA	-0.496867	-0.583996
-0.564831	-1.01621	NA	NA	0.365473	0.463759
-1.2584	-2.28768	NA	NA	-0.715675	-0.853041
-0.930871	-1.68724	NA	NA	0.206002	0.270125
-0.107602	-0.17802	NA	NA	-0.499758	-0.58962
0.671822	1.25083	NA	NA	-0.359306	-0.418454
0.392563	0.738889	NA	NA	-0.475368	-0.559295
-0.930687	-1.68691	NA	NA	-0.808524	-0.963134
-0.912026	-1.6527	NA	NA	-0.182915	-0.203343
1.46787	2.71016	NA	NA	-0.014757	0.000943259
0.113922	0.22808	NA	NA	0.454319	0.572603
-0.340088	-0.604214	NA	NA	0.479074	0.602599
-0.307801	-0.545026	NA	NA	0.051701	0.0819487
0.113273	0.226891	NA	NA	0.960118	1.18954
-0.0203588	-0.0180838	NA	NA	-0.356292	-0.415217
-1.54007	-2.80403	NA	NA	0.429918	0.542098
-1.12822	-2.04902	NA	NA	-0.216747	-0.245037
0.51391	0.961344	NA	NA	-0.789921	-0.941043
-1.80201	-3.28423	NA	NA	-1.77315	-2.13979
-0.463484	-0.830426	NA	NA	-1.32585	-1.59236
0.2941	0.558384	NA	NA	-0.424246	-0.496894
1.49586	2.76147	NA	NA	1.61426	1.98113
-1.14752	-2.0844	NA	NA	-1.23283	-1.47852
-1.15429	-2.09682	NA	NA	-0.792985	-0.945563
-1.58006	-2.87734	NA	NA	-0.668724	-0.794027
-0.0860238	-0.138461	NA	NA	-0.520341	-0.613062
-0.314557	-0.557412	NA	NA	-0.567137	-0.672015
-1.33516	-2.4284	NA	NA	-2.23813	-2.70863
-0.721796	-1.30396	NA	NA	0.681681	0.849815
-0.975813	-1.76963	NA	NA	-0.400234	-0.469191
0.133364	0.263722	NA	NA	-0.307555	-0.356675
-0.989487	-1.7947	NA	NA	0.478367	0.601558
-1.44158	-2.62348	NA	NA	0.997479	1.2321
0.364896	0.688169	NA	NA	-0.133793	-0.1435
1.20833	2.23437	NA	NA	0.757382	0.943708
1.40463	2.59422	NA	NA	0.61734	0.772653
-0.191394	-0.331626	NA	NA	0.195586	0.25737
0.296962	0.563631	NA	NA	0.26646	0.343604
3.56253	6.5501	NA	NA	2.13983	2.63101
0.0412259	0.0948139	NA	NA	-0.199479	-0.224557
-1.58869	-2.89316	NA	NA	-0.410592	-0.481554
-0.737477	-1.33271	NA	NA	-0.203636	-0.229829
2.9831	5.48789	NA	NA	0.98283	1.21858
0.711717	1.32397	NA	NA	-0.11664	-0.123444
-1.51695	-2.76165	NA	NA	-0.308941	-0.358356
-1.17284	-2.13082	NA	NA	0.0189072	0.0419939
-0.689781	-1.24528	NA	NA	-1.30088	-1.56745
0.269046	0.512456	NA	NA	0.363798	0.462247
0.749211	1.3927	NA	NA	-1.71155	-2.07058
-0.286698	-0.50634	NA	NA	-0.587892	-0.697987
-1.05799	-1.92028	NA	NA	0.116146	0.160778
0.296898	0.563514	NA	NA	0.631824	0.790164
-0.0058911	0.00843856	NA	NA	0.0707365	0.105195
2.02496	3.73142	NA	NA	0.847347	1.05262
-0.635413	-1.14561	NA	NA	-0.954973	-1.14799
-0.273479	-0.482107	NA	NA	-1.50978	-1.82704
1.149	2.1256	NA	NA	-0.666628	-0.796224
0.491393	0.920065	NA	NA	1.08743	1.34668
-0.369418	-0.657983	NA	NA	0.704506	0.880037
2.20232	4.05655	NA	NA	1.10912	1.37242
-0.300641	-0.5319	NA	NA	0.190956	0.252256
1.65308	3.04968	NA	NA	-0.0178283	-0.00285701
-1.17066	-2.12682	NA	NA	-1.68646	-2.04222
-0.738641	-1.33485	NA	NA	-0.108046	-0.113151
1.77391	3.27118	NA	NA	1.18475	1.4662
-1.58917	-2.89405	NA	NA	-0.987821	-1.18968
0.00903362	0.0357987	NA	NA	0.00317956	0.022819
1.01616	1.88207	NA	NA	0.617861	0.776628
-1.43661	-2.61437	NA	NA	-0.726679	-0.872702
0.466076	0.873653	NA	NA	-0.360101	-0.422872
-1.94394	-3.5444	NA	NA	-0.231555	-0.264923
1.77459	3.27243	NA	NA	0.238519	0.31044
-0.104611	-0.172535	NA	NA	-1.05607	-1.27635
0.177253	0.34418	NA	NA	0.199681	0.26348
0.546525	1.02113	NA	NA	0.395049	0.502205
-1.25287	-2.27754	NA	NA	-1.5215	-1.84372
2.27796	4.19521	NA	NA	0.233732	0.304765
-1.21155	-2.20179	NA	NA	0.247719	0.321852
-0.499855	-0.8971	NA	NA	-0.140988	-0.153583
-0.2974	-0.525958	NA	NA	0.554685	0.698134
-1.54486	-2.81281	NA	NA	-1.02111	-1.23097
-0.00937113	0.00205895	NA	NA	0.746767	0.932723
-1.07331	-1.94836	NA	NA	0.627765	0.789811
-1.36442	-2.48204	NA	NA	-0.403042	-0.474325
-2.79392	-5.10261	NA	NA	-1.61678	-1.96052
0.068501	0.144815	NA	NA	-1.27437	-1.54379
-1.07194	-1.94585	NA	NA	-1.17516	-1.42279
-2.07263	-3.78033	NA	NA	-0.984943	-1.18879
0.890409	1.65155	NA	NA	0.757908	0.949168
-0.396335	-0.707327	NA	NA	-0.00992017	0.00673722
-0.897662	-1.62636	NA	NA	-0.760988	-0.917259
0.729993	1.35747	NA	NA	-0.379517	-0.447567
0.257501	0.491292	NA	NA	-0.33207	-0.38883
-0.316506	-0.560983	NA	NA	-0.821031	-0.990328
-0.515552	-0.925877	NA	NA	-1.47484	-1.79547
-0.104897	-0.17306	NA	NA	0.846472	1.05978
-0.233102	-0.408087	NA	NA	-1.48433	-1.80541
-1.40083	-2.54877	NA	NA	-1.74286	-2.12511
-0.359782	-0.640318	NA	NA	0.955247	1.19418
-1.73918	-3.16905	NA	NA	-0.538211	-0.642908
-1.11492	-2.02465	NA	NA	-0.693279	-0.833451
0.231049	0.442799	NA	NA	0.277134	0.359942
0.946867	1.75504	NA	NA	0.100275	0.142323
-0.526576	-0.946086	NA	NA	-0.63191	-0.758578
-2.01127	-3.66784	NA	NA	-1.13866	-1.37914
0.716788	1.33326	NA	NA	-0.208359	-0.236979
0.516657	0.96638	NA	NA	-1.05184	-1.27369
0.431385	0.810058	NA	NA	-0.840305	-1.01314
0.605913	1.13	NA	NA	-0.423773	-0.50294
-1.10732	-2.01071	NA	NA	-0.411641	-0.488527
-0.433475	-0.775412	NA	NA	0.768456	0.965405
-0.159416	-0.273005	NA	NA	-1.18013	-1.43366
-1.92191	-3.50402	NA	NA	-0.397814	-0.471164
-0.290512	-0.513331	NA	NA	0.613675	0.775536
0.216611	0.416332	NA	NA	-0.483007	-0.576014
1.0265	1.90104	NA	NA	0.599283	0.757532
-2.13883	-3.90169	NA	NA	-1.90737	-2.33272
2.71886	5.00347	NA	NA	0.822483	1.035
-1.0708	-1.94377	NA	NA	-1.38523	-1.6877
1.20417	2.22674	NA	NA	1.6345	2.0371
0.0400971	0.0927446	NA	NA	0.419053	0.536452
-0.284819	-0.502895	NA	NA	-0.323697	-0.380549
-1.3729	-2.49757	NA	NA	-2.2881	-2.8031
1.19669	2.21303	NA	NA	0.730432	0.918547
-1.05065	-1.90682	NA	NA	-1.19075	-1.44856
0.991866	1.83754	NA	NA	-0.548656	-0.658382
2.24314	4.13138	NA	NA	0.491201	0.624199
-0.997455	-1.80931	NA	NA	0.0154257	0.0380468
0.0359545	0.0851503	NA	NA	0.553579	0.704504
0.292966	0.556307	NA	NA	-0.524124	-0.629484
-0.378443	-0.674526	NA	NA	-1.18322	-1.44685
0.734707	1.36611	NA	NA	-0.744176	-0.902409
-0.90495	-1.63972	NA	NA	-1.65267	-2.02744
0.756922	1.40684	NA	NA	-0.111836	-0.119388
-0.0352523	-0.0453866	NA	NA	0.0142169	0.0365229
0.494814	0.926337	NA	NA	0.614525	0.778394
4.02418	7.3964	NA	NA	2.12591	2.65622
0.975902	1.80827	NA	NA	1.68364	2.10089
1.76908	3.26233	NA	NA	0.0305904	0.0568159
0.31735	0.601007	NA	NA	0.606085	0.767571
0.510068	0.9543	NA	NA	0.348331	0.451065
-1.28246	-2.33179	NA	NA	-0.503279	-0.603781
0.325829	0.61655	NA	NA	0.523207	0.667124
-1.30928	-2.38095	NA	NA	0.253717	0.33348
0.0204535	0.0567338	NA	NA	-0.0248227	-0.0118255
-0.523943	-0.94126	NA	NA	-0.987719	-1.20086
-0.712534	-1.28699	NA	NA	-0.228486	-0.263593
0.818711	1.52011	NA	NA	-0.278937	-0.32547
-0.471929	-0.845906	NA	NA	-0.825891	-1.00003
1.77381	3.271	NA	NA	-0.527724	-0.633664
-0.482702	-0.865656	NA	NA	-1.49245	-1.82655
-1.15738	-2.10248	NA	NA	0.55761	0.71006
0.50937	0.95302	NA	NA	-1.2079	-1.47366
-1.63472	-2.97754	NA	NA	-0.570942	-0.688068
-2.47259	-4.51353	NA	NA	-0.849547	-1.03121
-3.03836	-5.55072	NA	NA	-2.60105	-3.20085
-0.66475	-1.19939	NA	NA	-0.135608	-0.149295
0.358339	0.676149	NA	NA	0.638696	0.808065
1.10713	2.04884	NA	NA	-0.20995	-0.241206
-0.537586	-0.966269	NA	NA	0.344168	0.445843
-0.416367	-0.74405	NA	NA	-0.651488	-0.788786
2.12864	3.92148	NA	NA	1.01353	1.27606
-0.657049	-1.18527	NA	NA	-1.41601	-1.73611
0.263968	0.503148	NA	NA	-1.41496	-1.73706
0.724408	1.34723	NA	NA	0.566641	0.719157
1.13099	2.09258	NA	NA	-0.369512	-0.439473
-1.08476	-1.96935	NA	NA	-0.245208	-0.284239
-0.520557	-0.935052	NA	NA	-0.295375	-0.347145
0.3829	0.721174	NA	NA	-1.051	-1.28058
0.0769539	0.160311	NA	NA	-0.279853	-0.328429
-4.12296	-7.539	NA	NA	-2.62963	-3.24363
1.0878	2.01341	NA	NA	0.788256	0.997638
0.292612	0.555656	NA	NA	-1.55484	-1.91432
2.10963	3.88663	NA	NA	1.85312	2.32722
0.426807	0.801665	NA	NA	-0.471477	-0.565971
1.22532	2.2655	NA	NA	-0.114738	-0.123628
1.24344	2.29873	NA	NA	0.525589	0.672958
0.178122	0.345774	NA	NA	0.512534	0.655769
-0.629042	-1.13393	NA	NA	0.0620999	0.0960691
0.637453	1.18782	NA	NA	-0.402494	-0.480961
-1.70173	-3.10038	NA	NA	-0.321687	-0.380688
1.46813	2.71062	NA	NA	0.601637	0.768648
-0.512911	-0.921036	NA	NA	-0.0731346	-0.0721366
2.1006	3.87007	NA	NA	0.963568	1.21833
0.155815	0.304879	NA	NA	0.0653403	0.100287
0.21581	0.414863	NA	NA	-1.07016	-1.31462
-2.47335	-4.51494	NA	NA	-2.17829	-2.69665
-0.200685	-0.34866	NA	NA	0.475343	0.611497
0.739419	1.37475	NA	NA	0.506943	0.650912
0.854368	1.58547	NA	NA	1.74425	2.19037
-0.667966	-1.20528	NA	NA	-0.231906	-0.269532
1.23531	2.28382	NA	NA	0.803861	1.01797
-0.22463	-0.392555	NA	NA	0.506728	0.648068
-0.303594	-0.537314	NA	NA	0.605776	0.771582
1.3592	2.51094	NA	NA	0.946035	1.19576
-0.320344	-0.56802	NA	NA	0.728151	0.925468
-1.03677	-1.88137	NA	NA	0.663184	0.843309
-0.225299	-0.393782	NA	NA	-1.75848	-2.16956
-1.43511	-2.61161	NA	NA	0.341008	0.443048
-0.497678	-0.893109	NA	NA	-0.850018	-1.03866
-1.00144	-1.81662	NA	NA	0.663616	0.843849
0.175915	0.341728	NA	NA	-0.38742	-0.46295
0.44687	0.838444	NA	NA	1.34303	1.68574
-1.04912	-1.90402	NA	NA	0.54367	0.696578
0.739649	1.37517	NA	NA	0.0328696	0.0597522
0.599907	1.11899	NA	NA	1.96116	2.45396
0.028981	0.0723665	NA	NA	-1.59325	-1.96448
-0.336376	-0.597409	NA	NA	-0.848329	-1.03361
-0.121714	-0.203889	NA	NA	1.31304	1.65125
0.88079	1.63391	NA	NA	0.162612	0.221327
0.230878	0.442485	NA	NA	0.298478	0.390347
-2.68002	-4.8938	NA	NA	-2.13408	-2.6323
-0.984694	-1.78591	NA	NA	-0.0215018	-0.00780459
1.50435	2.77704	NA	NA	0.10353	0.148009
-0.358054	-0.63715	NA	NA	0.0167095	0.0396987
1.77112	3.26608	NA	NA	1.06401	1.34299
0.166515	0.324496	NA	NA	-0.593111	-0.718621
-0.278659	-0.491601	NA	NA	0.604589	0.772457
-0.262097	-0.461241	NA	NA	-0.711387	-0.86825
-1.11787	-2.03005	NA	NA	-1.13535	-1.39341
-0.160206	-0.274453	NA	NA	-0.316172	-0.375252
-0.727845	-1.31505	NA	NA	0.802642	1.01933
-1.48896	-2.71034	NA	NA	-0.0843939	-0.0863013
0.353621	0.6675	NA	NA	0.860351	1.09237
-0.557731	-1.0032	NA	NA	-1.09472	-1.34584
0.275737	0.524721	NA	NA	-0.360533	-0.429935
0.886526	1.64443	NA	NA	-0.486536	-0.587668
-0.956691	-1.73458	NA	NA	-0.156003	-0.175357
-0.441476	-0.790081	NA	NA	-0.425937	-0.512576
2.38929	4.39931	NA	NA	0.93712	1.18645
-0.0298631	-0.0355072	NA	NA	1.2598	1.5944
-1.70597	-3.10816	NA	NA	-1.6526	-2.04385
-3.02543	-5.52702	NA	NA	-1.25342	-1.54722
-1.41025	-2.56604	NA	NA	-1.82474	-2.25762
0.811235	1.5064	NA	NA	-0.922881	-1.1341
-0.693209	-1.25156	NA	NA	-1.17285	-1.44822
0.119731	0.23873	NA	NA	-0.219641	-0.255885
-0.277053	-0.488658	NA	NA	-0.713038	-0.870319
1.41017	2.60438	NA	NA	-0.943224	-1.15631
-0.535574	-0.962581	NA	NA	-1.21209	-1.49242
-1.26529	-2.30031	NA	NA	-1.11125	-1.36804
0.855107	1.58683	NA	NA	0.438713	0.566986
-1.21862	-2.21475	NA	NA	-0.570759	-0.694101
0.977122	1.81051	NA	NA	-0.07542	-0.0753212
-0.993168	-1.80145	NA	NA	-1.13817	-1.40272
-1.63617	-2.9802	NA	NA	-0.70034	-0.854872
-0.704717	-1.27266	NA	NA	-0.938003	-1.1499
0.769401	1.42971	NA	NA	0.104226	0.149019
2.50945	4.61959	NA	NA	0.46576	0.600071
0.438847	0.823737	NA	NA	1.29845	1.6419
0.271364	0.516704	NA	NA	-0.270759	-0.319651
-0.860065	-1.55744	NA	NA	0.169342	0.230692
-0.777538	-1.40615	NA	NA	0.157673	0.215956
-1.58875	-2.89328	NA	NA	-0.720479	-0.883385
0.318486	0.60309	NA	NA	-1.04403	-1.28771
-0.83096	-1.50409	NA	NA	-0.347448	-0.415671
0.461397	0.865075	NA	NA	1.24419	1.57748
-0.977044	-1.77189	NA	NA	-1.27056	-1.5712
-0.427009	-0.763559	NA	NA	-0.544928	-0.663405
-0.382997	-0.682875	NA	NA	-0.150139	-0.168867
-0.140603	-0.238517	NA	NA	-0.141962	-0.158586
-0.762114	-1.37788	NA	NA	0.630834	0.808908
0.127932	0.253764	NA	NA	0.160021	0.219267
-0.287332	-0.507502	NA	NA	0.308767	0.405429
-1.5518	-2.82554	NA	NA	-0.715835	-0.877258
-0.941358	-1.70647	NA	NA	-0.676706	-0.829086
2.2944	4.22535	NA	NA	0.870401	1.10952
0.28207	0.536331	NA	NA	-0.400102	-0.481957
0.95923	1.77771	NA	NA	1.16375	1.47638
1.85611	3.42188	NA	NA	0.758376	0.967458
0.902352	1.67344	NA	NA	0.869191	1.10616
0.307935	0.583748	NA	NA	-0.591063	-0.7219
-2.04008	-3.72066	NA	NA	-1.02494	-1.26579
-2.1248	-3.87597	NA	NA	-1.54144	-1.91665
-1.74539	-3.18043	NA	NA	-0.950628	-1.17311
-0.986144	-1.78857	NA	NA	0.482358	0.624149
-1.0183	-1.84752	NA	NA	-0.664208	-0.814135
0.413321	0.776942	NA	NA	0.756969	0.968023
2.73941	5.04114	NA	NA	0.270615	0.357801
0.0156618	0.0479495	NA	NA	-0.568906	-0.693967
1.0723	1.985	NA	NA	0.711338	0.911709
-0.840442	-1.52147	NA	NA	-0.976224	-1.20431
1.33259	2.46216	NA	NA	0.904389	1.1533
-0.670865	-1.2106	NA	NA	-0.345672	-0.414014
-1.86046	-3.39137	NA	NA	-0.599625	-0.734505
0.333347	0.630334	NA	NA	1.57844	2.00213
-0.00446943	0.0110448	NA	NA	-0.235995	-0.277609
0.628739	1.17185	NA	NA	0.00984147	0.0313092
0.276261	0.525683	NA	NA	-0.745481	-0.917453
0.856512	1.58941	NA	NA	-0.276432	-0.328254
0.394462	0.74237	NA	NA	0.456544	0.592687
1.00183	1.85581	NA	NA	-0.702506	-0.863895
2.69823	4.96566	NA	NA	-0.359144	-0.432309
0.574001	1.0715	NA	NA	0.701946	0.900537
-0.0961291	-0.156987	NA	NA	0.0919249	0.13451
0.691159	1.28628	NA	NA	0.522617	0.675616
0.0229848	0.0613742	NA	NA	0.0237149	0.0487445
-1.20427	-2.18845	NA	NA	-0.325249	-0.389443
0.150841	0.295761	NA	NA	-0.498029	-0.605897
-0.438908	-0.785372	NA	NA	0.887057	1.13484
0.346633	0.65469	NA	NA	-0.325003	-0.389259
-0.0946785	-0.154327	NA	NA	-1.30065	-1.61624
0.23984	0.458915	NA	NA	0.0456928	0.0763782
-1.26279	-2.29572	NA	NA	0.809763	1.0373
1.31301	2.42627	NA	NA	-0.387614	-0.468257
0.0453121	0.102305	NA	NA	-0.0814674	-0.0834274
-1.16902	-2.12382	NA	NA	-0.268558	-0.31894
-0.427415	-0.764303	NA	NA	-1.27857	-1.59135
0.209628	0.403531	NA	NA	-0.436068	-0.530211
-0.199692	-0.34684	NA	NA	-1.0656	-1.3224
1.1999	2.21891	NA	NA	0.173698	0.237649
-0.911908	-1.65248	NA	NA	-0.362484	-0.437158
-1.07898	-1.95875	NA	NA	-1.29004	-1.60279
1.31234	2.42504	NA	NA	1.63702	2.07984
-0.159145	-0.272508	NA	NA	-0.458198	-0.558067
1.63688	3.01998	NA	NA	1.08138	1.37991
0.78497	1.45825	NA	NA	-0.579559	-0.709305
-0.547309	-0.984095	NA	NA	-2.76276	-3.45351
0.183691	0.355982	NA	NA	0.0956802	0.139332
0.878375	1.62948	NA	NA	-0.461118	-0.561865
1.14607	2.12022	NA	NA	0.654086	0.844135
-1.82493	-3.32624	NA	NA	0.471509	0.612659
1.49282	2.7559	NA	NA	0.277802	0.369032
-0.073385	-0.115292	NA	NA	0.0921588	0.135236
1.56019	2.87939	NA	NA	-0.484293	-0.59279
-0.235768	-0.412974	NA	NA	-2.22768	-2.79227
0.435669	0.817912	NA	NA	-0.215208	-0.252369
-0.122418	-0.205179	NA	NA	0.184903	0.252047
-0.444003	-0.794712	NA	NA	-0.951298	-1.18093
-0.952974	-1.72776	NA	NA	-0.329206	-0.396062
-0.0876452	-0.141434	NA	NA	1.01521	1.30018
-0.745299	-1.34705	NA	NA	-0.0987876	-0.105832
0.624887	1.16479	NA	NA	-0.91784	-1.13897
-0.161335	-0.276523	NA	NA	0.817825	1.0505
0.656364	1.22249	NA	NA	0.142937	0.198982
1.08104	2.00101	NA	NA	1.09865	1.40322
0.472996	0.886339	NA	NA	0.677849	0.874271
1.40292	2.59109	NA	NA	0.460701	0.600821
0.581761	1.08573	NA	NA	0.0317247	0.0589594
-0.408307	-0.729274	NA	NA	-1.71364	-2.14504
0.472427	0.885296	NA	NA	-0.210403	-0.246726
-0.296706	-0.524686	NA	NA	-1.22173	-1.52301
1.06575	1.97299	NA	NA	-1.87643	-2.35224
-1.31065	-2.38346	NA	NA	-1.08763	-1.35503
0.0912607	0.186538	NA	NA	0.777821	1.00401
-0.320205	-0.567765	NA	NA	-0.0523898	-0.0472697
1.49611	2.76192	NA	NA	0.913234	1.17467
0.638154	1.18911	NA	NA	-0.19335	-0.2259
-0.0349362	-0.0448072	NA	NA	-0.149885	-0.170734
0.26556	0.506065	NA	NA	-0.342582	-0.414247
0.496235	0.928941	NA	NA	-1.83725	-2.30223
-1.17447	-2.13381	NA	NA	-0.312516	-0.376079
-0.356328	-0.633985	NA	NA	0.449485	0.586868
-0.389689	-0.695144	NA	NA	0.32533	0.429993
0.353576	0.667418	NA	NA	0.374085	0.491792
1.58919	2.93256	NA	NA	1.91955	2.4438
0.591314	1.10324	NA	NA	-0.0733914	-0.0739102
-1.65341	-3.01181	NA	NA	-1.22793	-1.53309
0.837898	1.55528	NA	NA	0.537289	0.69781
0.246664	0.471425	NA	NA	0.5903	0.76509
-0.0532766	-0.0784289	NA	NA	0.29951	0.39826
0.243257	0.465179	NA	NA	0.100061	0.145634
-1.42357	-2.59046	NA	NA	-0.108173	-0.117919
3.11557	5.73072	NA	NA	2.30949	2.93939
-1.36617	-2.48524	NA	NA	-2.07075	-2.60257
-0.319711	-0.566859	NA	NA	-0.979279	-1.22128
-0.463031	-0.829595	NA	NA	0.0453837	0.0764195
0.778943	1.4472	NA	NA	0.113523	0.16276
-0.627145	-1.13045	NA	NA	1.10986	1.42342
0.734746	1.36618	NA	NA	0.634339	0.822919
-2.02227	-3.688	NA	NA	0.141668	0.19861
0.404871	0.761452	NA	NA	0.102207	0.148464
-0.650108	-1.17255	NA	NA	-0.290897	-0.349845
-0.5899	-1.06217	NA	NA	0.178743	0.245405
2.87988	5.29866	NA	NA	1.8794	2.40191
-1.75766	-3.20292	NA	NA	-2.21387	-2.78286
-1.92698	-3.51332	NA	NA	1.04412	1.34139
0.467169	0.875656	NA	NA	-0.897703	-1.11733
0.963485	1.78551	NA	NA	0.832494	1.07424
-2.11947	-3.8662	NA	NA	-0.440216	-0.539846
0.45498	0.853312	NA	NA	-0.0304084	-0.0196966
-0.661707	-1.19381	NA	NA	-0.763162	-0.950166
0.722208	1.3432	NA	NA	0.957717	1.236
1.32006	2.43918	NA	NA	-0.165082	-0.190553
0.870199	1.6145	NA	NA	1.04359	1.34225
-0.142428	-0.241862	NA	NA	0.61645	0.801017
-1.14895	-2.08702	NA	NA	-0.370694	-0.452038
0.343842	0.649572	NA	NA	0.910105	1.17437
0.443658	0.832557	NA	NA	1.22602	1.5755
-1.84402	-3.36123	NA	NA	-0.36598	-0.446051
1.87635	3.45899	NA	NA	0.573427	0.747211
-0.0824632	-0.131934	NA	NA	1.28113	1.64508
-1.12835	-2.04927	NA	NA	-0.682876	-0.847988
-0.739962	-1.33727	NA	NA	-0.579656	-0.71705
-1.63208	-2.9727	NA	NA	-0.571375	-0.706942
-0.572569	-1.0304	NA	NA	-1.874	-2.36411
-0.206602	-0.359506	NA	NA	-1.19867	-1.50387
2.32727	4.28562	NA	NA	1.81812	2.32859
0.680683	1.26707	NA	NA	0.529403	0.691515
-1.93604	-3.52993	NA	NA	-0.0141124	0.00101231
-1.52528	-2.77692	NA	NA	0.35249	0.467135
0.500104	0.936033	NA	NA	1.45948	1.87304
-1.20922	-2.19751	NA	NA	-0.445451	-0.547734
1.59486	2.94295	NA	NA	0.783144	1.01554
0.398367	0.749528	NA	NA	0.542883	0.709407
-1.10606	-2.0084	NA	NA	-1.26925	-1.59714
0.0125112	0.0421739	NA	NA	-0.293255	-0.353968
2.73855	5.03957	NA	NA	0.814397	1.05638
0.875924	1.62499	NA	NA	0.340504	0.452283
0.364072	0.686659	NA	NA	0.421082	0.555615
2.17693	4.01	NA	NA	0.00721967	0.0281363
-0.416238	-0.743814	NA	NA	-1.53259	-1.93308
-1.20624	-2.19205	NA	NA	-0.831239	-1.03968
0.127796	0.253514	NA	NA	-0.58409	-0.726142
-0.290625	-0.513539	NA	NA	-1.87467	-2.37064
0.131979	0.261183	NA	NA	-0.278468	-0.335709
0.834936	1.54985	NA	NA	-0.552055	-0.685431
0.975078	1.80676	NA	NA	-0.794048	-0.992627
0.125642	0.249566	NA	NA	0.287056	0.384151
-0.403654	-0.720744	NA	NA	0.075517	0.115029
1.08368	2.00585	NA	NA	1.32773	1.71319
-1.79313	-3.26795	NA	NA	-1.3286	-1.67474
2.74874	5.05826	NA	NA	1.10202	1.42439
-0.277336	-0.489177	NA	NA	1.01516	1.31465
-0.0549115	-0.081426	NA	NA	0.334388	0.445608
-1.91758	-3.4961	NA	NA	-0.162044	-0.187737
-1.60477	-2.92264	NA	NA	-0.80146	-1.00425
0.32769	0.619962	NA	NA	0.384698	0.509695
1.02479	1.89789	NA	NA	-0.122505	-0.137351
-1.50079	-2.73202	NA	NA	0.198208	0.271868
-1.37395	-2.4995	NA	NA	-1.90038	-2.40637
-0.99178	-1.7989	NA	NA	-1.12066	-1.4134
-1.36939	-2.49113	NA	NA	-0.31498	-0.383558
-0.96486	-1.74955	NA	NA	-1.65331	-2.09699
0.492248	0.921632	NA	NA	0.627701	0.821981
-0.647042	-1.16693	NA	NA	-1.10714	-1.39653
1.01815	1.88571	NA	NA	1.30567	1.68543
0.267638	0.509876	NA	NA	0.17582	0.243399
1.17249	2.16866	NA	NA	-0.816676	-1.02357
-1.90456	-3.47223	NA	NA	-0.403567	-0.496374
0.762808	1.41763	NA	NA	-0.559437	-0.695286
-0.258805	-0.455206	NA	NA	-0.946736	-1.18894
-1.38453	-2.51889	NA	NA	-1.66064	-2.10396
1.48064	2.73356	NA	NA	1.41783	1.831
1.0792	1.99763	NA	NA	1.0756	1.39382
-0.995111	-1.80501	NA	NA	-1.42407	-1.79686
-0.288309	-0.509294	NA	NA	0.513182	0.674931
-0.989851	-1.79537	NA	NA	-0.948616	-1.19204
-0.611613	-1.10198	NA	NA	0.805162	1.04596
-0.476886	-0.854994	NA	NA	0.343839	0.457856
-1.14855	-2.08629	NA	NA	-0.0389265	-0.0308299
-0.213463	-0.372084	NA	NA	0.562718	0.739313
1.16003	2.14582	NA	NA	1.01469	1.31617
0.573357	1.07032	NA	NA	-0.201099	-0.238314
1.38522	2.55864	NA	NA	0.42542	0.563392
-0.936689	-1.69791	NA	NA	-1.48559	-1.88166
-1.6007	-2.91519	NA	NA	-0.362948	-0.444535
1.29931	2.40115	NA	NA	1.11147	1.43847
-0.478735	-0.858383	NA	NA	0.503949	0.663839
0.44141	0.828435	NA	NA	0.486275	0.640577
1.82178	3.35895	NA	NA	1.15759	1.49976
0.719985	1.33912	NA	NA	1.11958	1.45389
2.50609	4.61342	NA	NA	0.198586	0.273471
0.608521	1.13478	NA	NA	0.787888	1.0277
-1.48882	-2.71008	NA	NA	-1.97464	-2.51221
1.34188	2.47918	NA	NA	-0.663149	-0.831343
-2.19808	-4.01031	NA	NA	-0.733529	-0.921363
-0.452127	-0.809606	NA	NA	-0.587372	-0.733226
0.371065	0.699478	NA	NA	-0.0597709	-0.057606
-1.74097	-3.17232	NA	NA	0.665535	0.871608
-0.180591	-0.311824	NA	NA	-0.405649	-0.500459
-1.1845	-2.15219	NA	NA	-0.621196	-0.777061
-0.365158	-0.650174	NA	NA	-0.198155	-0.234578
0.552731	1.03251	NA	NA	1.36609	1.76809
-0.63906	-1.15229	NA	NA	-0.349293	-0.428274
0.682844	1.27103	NA	NA	0.811393	1.05866
-0.717543	-1.29617	NA	NA	-0.799987	-1.00707
1.34634	2.48737	NA	NA	-0.301873	-0.368138
-0.440283	-0.787893	NA	NA	0.713508	0.935658
-0.602405	-1.0851	NA	NA	-1.38622	-1.76221
1.10326	2.04175	NA	NA	-0.324075	-0.397662
0.37758	0.711421	NA	NA	0.071389	0.110612
-0.0405257	-0.0550539	NA	NA	0.500645	0.662361
1.42079	2.62385	NA	NA	-0.00411909	0.0136651
-1.17376	-2.1325	NA	NA	-0.348569	-0.428784
0.0656133	0.139521	NA	NA	-0.217424	-0.260483
-0.128712	-0.216718	NA	NA	0.0298017	0.0572422
-1.13766	-2.06633	NA	NA	-0.355357	-0.436893
0.0169556	0.0503214	NA	NA	0.306593	0.412505
1.82189	3.35914	NA	NA	0.365252	0.487876
-1.83586	-3.34627	NA	NA	-0.606234	-0.759341
-1.67733	-3.05565	NA	NA	-2.17632	-2.77618
-0.0227589	-0.0224837	NA	NA	-0.258912	-0.313271
0.00904745	0.0358241	NA	NA	0.487908	0.646102
-1.12923	-2.05087	NA	NA	0.914349	1.19268
-1.81781	-3.31319	NA	NA	-1.46881	-1.86794
-1.93666	-3.53107	NA	NA	-1.62671	-2.07155
-0.373466	-0.665403	NA	NA	2.09953	2.71637
-0.835496	-1.5124	NA	NA	0.480196	0.63653
-0.658477	-1.18789	NA	NA	-0.261469	-0.317042
0.493003	0.923016	NA	NA	0.263517	0.358213
0.85793	1.592	NA	NA	0.711659	0.935018
-0.956542	-1.7343	NA	NA	0.361127	0.483548
2.31129	4.25632	NA	NA	1.90854	2.47528
-0.592117	-1.06624	NA	NA	-0.111059	-0.124022
-0.142637	-0.242245	NA	NA	-0.202135	-0.241684
-0.425355	-0.760527	NA	NA	-0.386849	-0.47864
1.21307	2.24305	NA	NA	0.632476	0.833881
-1.70962	-3.11485	NA	NA	0.0150264	0.0383294
1.66225	3.0665	NA	NA	1.25316	1.63404
-0.968281	-1.75582	NA	NA	0.783643	1.02743
-0.0294699	-0.0347863	NA	NA	-0.418219	-0.519758
-2.1897	-3.99494	NA	NA	-2.52192	-3.22959
-0.142654	-0.242276	NA	NA	0.282795	0.382763
-0.986595	-1.7894	NA	NA	0.517679	0.684523
-2.08966	-3.81154	NA	NA	-0.738191	-0.930012
-0.235697	-0.412845	NA	NA	-0.159732	-0.186691
0.52005	0.9726	NA	NA	-0.262651	-0.318969
-0.0382973	-0.0509689	NA	NA	1.11645	1.45397
1.34901	2.49225	NA	NA	1.17576	1.53241
0.465501	0.872599	NA	NA	-0.829225	-1.04803
1.0403	1.92633	NA	NA	0.920832	1.20577
-0.0289643	-0.0338595	NA	NA	-0.469373	-0.584351
0.41118	0.773017	NA	NA	-1.07556	-1.36493
-1.76745	-3.22086	NA	NA	0.221108	0.30391
-0.525938	-0.944917	NA	NA	0.643972	0.848636
0.935711	1.73459	NA	NA	-0.990262	-1.25445
0.202404	0.390287	NA	NA	-0.0458231	-0.0400229
0.20897	0.402324	NA	NA	-0.110235	-0.122729
-0.593524	-1.06882	NA	NA	-0.62201	-0.781009
0.607074	1.13213	NA	NA	0.169286	0.236701
-2.09191	-3.81567	NA	NA	-2.17192	-2.7777
0.798214	1.48253	NA	NA	0.60479	0.797559
-1.35596	-2.46652	NA	NA	-1.10021	-1.39723
-0.816459	-1.4775	NA	NA	-1.4293	-1.82289
-1.5175	-2.76266	NA	NA	-1.02913	-1.30653
-0.0742434	-0.116866	NA	NA	-0.635439	-0.799701
0.127075	0.252193	NA	NA	-0.714242	-0.90099
-0.138274	-0.234247	NA	NA	0.502901	0.666546
1.86901	3.44553	NA	NA	1.86838	2.42689
-0.625582	-1.12758	NA	NA	-0.386482	-0.479217
-0.814892	-1.47463	NA	NA	-0.891674	-1.13046
1.28252	2.37037	NA	NA	1.30268	1.70013
0.0646681	0.137788	NA	NA	-0.0407329	-0.0336113
-0.294937	-0.521444	NA	NA	0.671057	0.885147
-0.305997	-0.541718	NA	NA	-1.61602	-2.067
-2.73879	-5.00153	NA	NA	-0.446111	-0.557269
0.00514575	0.0286714	NA	NA	-0.49748	-0.622908
-0.703495	-1.27042	NA	NA	0.0760014	0.117013
1.12766	2.08647	NA	NA	2.00188	2.60161
1.16689	2.15839	NA	NA	2.39842	3.10959
-3.35485	-6.1309	NA	NA	-2.12691	-2.72366
0.137555	0.271405	NA	NA	-1.0371	-1.31857
1.64118	3.02787	NA	NA	0.0158811	0.0394538
0.836455	1.55264	NA	NA	0.350013	0.471026
1.37245	2.53522	NA	NA	-0.0227485	-0.0104029
-1.59991	-2.91373	NA	NA	-1.17622	-1.4989
-0.19387	-0.336167	NA	NA	0.774715	1.0177
-0.483674	-0.867438	NA	NA	-0.617467	-0.778247
1.25933	2.32785	NA	NA	-0.0345989	-0.0256806
0.564816	1.05466	NA	NA	0.521674	0.692866
-1.72287	-3.13915	NA	NA	-1.84852	-2.3708
-0.886189	-1.60533	NA	NA	0.541037	0.718069
-0.178413	-0.30783	NA	NA	0.424529	0.566855
0.430515	0.808462	NA	NA	-0.294697	-0.361588
0.655488	1.22088	NA	NA	-1.80178	-2.30454
-1.35024	-2.45603	NA	NA	-0.0930236	-0.101105
-2.17596	-3.96975	NA	NA	-1.82962	-2.34268
1.53898	2.84052	NA	NA	0.182641	0.254668
-0.623687	-1.12411	NA	NA	-0.371086	-0.460129
-0.0470756	-0.0670613	NA	NA	0.452315	0.603181
1.13728	2.10412	NA	NA	1.22136	1.59911
-0.243952	-0.427977	NA	NA	0.300284	0.408233
0.981957	1.81937	NA	NA	-0.428985	-0.537369
1.00837	1.86779	NA	NA	-0.190624	-0.22808
1.00143	1.85507	NA	NA	0.893083	1.17466
1.45144	2.68003	NA	NA	0.877475	1.15514
-1.75961	-3.2065	NA	NA	-1.02354	-1.30777
0.555089	1.03683	NA	NA	-0.113274	-0.127987
0.307863	0.583615	NA	NA	-0.883696	-1.12357
1.65953	3.0615	NA	NA	0.539004	0.716015
0.457593	0.858102	NA	NA	-0.454376	-0.568175
0.220533	0.423522	NA	NA	1.22521	1.6018
1.42325	2.62836	NA	NA	1.08113	1.42172
-0.0771731	-0.122236	NA	NA	-0.447791	-0.562457
-0.0807425	-0.12878	NA	NA	-0.804322	-1.02151
-0.708763	-1.28007	NA	NA	0.475549	0.634516
1.88618	3.477	NA	NA	0.218259	0.301961
-0.281635	-0.497059	NA	NA	0.113892	0.166551
-0.0813383	-0.129872	NA	NA	-0.309448	-0.382017
0.0330745	0.0798706	NA	NA	-0.0663878	-0.0669006
-1.41698	-2.57839	NA	NA	-1.78282	-2.28928
-0.257354	-0.452546	NA	NA	-0.0860914	-0.0926894
1.55081	2.8622	NA	NA	1.22768	1.60925
-0.144621	-0.245882	NA	NA	-0.564974	-0.713306
-0.417566	-0.746248	NA	NA	-0.0218277	-0.00937374
-1.81429	-3.30674	NA	NA	-0.191805	-0.22941
-0.332328	-0.589988	NA	NA	-0.528791	-0.665289
-1.24495	-2.26301	NA	NA	-0.574145	-0.723878
0.484137	0.906763	NA	NA	1.057	1.38831
1.35079	2.49552	NA	NA	0.490857	0.653483
-0.708341	-1.2793	NA	NA	1.45424	1.89926
-0.903306	-1.63671	NA	NA	-1.01688	-1.30106
-0.842886	-1.52595	NA	NA	-0.391231	-0.488461
-0.425244	-0.760324	NA	NA	-1.39883	-1.79333
-0.394321	-0.703634	NA	NA	0.611242	0.808845
-0.306301	-0.542276	NA	NA	-0.656035	-0.832585
-1.03427	-1.87679	NA	NA	0.724882	0.959106
0.400283	0.753042	NA	NA	-0.701135	-0.890877
0.119268	0.237882	NA	NA	0.242238	0.332273
0.613027	1.14304	NA	NA	0.0676684	0.106526
0.345928	0.653397	NA	NA	-1.14086	-1.46234
-0.790733	-1.43034	NA	NA	-0.825653	-1.05008
-2.16609	-3.95166	NA	NA	-1.75032	-2.24553
0.221169	0.424687	NA	NA	0.72069	0.953919
-0.401496	-0.716789	NA	NA	0.694911	0.918491
-0.69594	-1.25657	NA	NA	0.0436306	0.0754425
0.59722	1.11407	NA	NA	0.756138	0.997212
1.33829	2.47261	NA	NA	0.266965	0.365836
0.300876	0.570807	NA	NA	-0.636211	-0.806468
-0.436689	-0.781304	NA	NA	-1.00105	-1.28031
-2.07208	-3.77932	NA	NA	-1.70072	-2.19001
1.42998	2.6407	NA	NA	1.08844	1.43031
-1.5288	-2.78338	NA	NA	-0.657234	-0.83508
-1.04238	-1.89167	NA	NA	-0.277586	-0.341452
-0.0312242	-0.0380023	NA	NA	0.210443	0.292565
-0.452408	-0.810121	NA	NA	0.591219	0.787735
-0.797682	-1.44308	NA	NA	-0.936548	-1.19766
1.68433	3.10696	NA	NA	0.84686	1.11834
-0.5537	-0.995809	NA	NA	-0.608617	-0.772337
-1.25854	-2.28793	NA	NA	-1.26182	-1.62122
0.0666487	0.141419	NA	NA	0.268965	0.368563
0.84118	1.5613	NA	NA	1.01921	1.34403
-0.645948	-1.16492	NA	NA	-0.403935	-0.505701
1.45067	2.67862	NA	NA	0.862472	1.13879
1.05823	1.95919	NA	NA	0.865768	1.14216
0.00906825	0.0358622	NA	NA	0.443451	0.595645
-3.78414	-6.91789	NA	NA	-1.96143	-2.52922
-0.946262	-1.71546	NA	NA	-0.919917	-1.17776
-1.87543	-3.41882	NA	NA	-1.41202	-1.81752
-1.04926	-1.90428	NA	NA	-2.11278	-2.72821
0.413746	0.777721	NA	NA	-1.40424	-1.80686
1.12316	2.07822	NA	NA	0.615051	0.820478
1.1584	2.14283	NA	NA	0.178117	0.251042
-0.27436	-0.483722	NA	NA	0.273836	0.375726
-0.367255	-0.654017	NA	NA	0.529431	0.70731
0.0214589	0.0585768	NA	NA	-0.346207	-0.431615
0.847185	1.57231	NA	NA	0.402739	0.544055
0.641611	1.19545	NA	NA	2.09518	2.74647
2.17018	3.99764	NA	NA	-0.11037	-0.124588
-1.12294	-2.03935	NA	NA	-1.57706	-2.03598
-0.420833	-0.752237	NA	NA	-0.836947	-1.07108
-1.0617	-1.92708	NA	NA	0.535675	0.71776
1.1389	2.10708	NA	NA	1.69798	2.22959
-1.28497	-2.33638	NA	NA	-0.359892	-0.449561
-0.602178	-1.08468	NA	NA	-0.617233	-0.783454
-0.499223	-0.895943	NA	NA	-0.399685	-0.501017
-0.894387	-1.62036	NA	NA	-1.6704	-2.15466
1.95763	3.60798	NA	NA	1.10532	1.4586
-1.18911	-2.16065	NA	NA	-1.98742	-2.56805
-1.04458	-1.8957	NA	NA	-1.61135	-2.07695
0.64455	1.20083	NA	NA	-0.54975	-0.69728
0.932911	1.72946	NA	NA	-0.698781	-0.892725
0.78951	1.46658	NA	NA	1.15113	1.52238
-1.91009	-3.48235	NA	NA	-1.77179	-2.29597
-0.789305	-1.42772	NA	NA	-0.806087	-1.03476
-1.00658	-1.82604	NA	NA	-0.116607	-0.133058
0.957877	1.77523	NA	NA	-0.328981	-0.410263
-0.0548691	-0.0813483	NA	NA	0.242936	0.335492
-1.22991	-2.23545	NA	NA	-1.22492	-1.58165
0.520037	0.972574	NA	NA	0.236257	0.327217
1.23393	2.28129	NA	NA	-1.45518	-1.882
1.19811	2.21563	NA	NA	1.12798	1.49149
1.03482	1.91627	NA	NA	1.02219	1.35196
-1.89039	-3.44625	NA	NA	-0.380611	-0.477256
0.656229	1.22224	NA	NA	-0.772423	-0.988028
-1.5419	-2.80738	NA	NA	-0.481905	-0.609753
-2.09987	-3.83026	NA	NA	-1.59509	-2.0617
-1.58544	-2.8872	NA	NA	-1.01899	-1.30887
0.535528	1.00097	NA	NA	0.928135	1.22972
1.12372	2.07925	NA	NA	2.07148	2.72316
-1.50739	-2.74412	NA	NA	-0.813179	-1.04279
0.673913	1.25466	NA	NA	1.11439	1.47537
-0.752919	-1.36102	NA	NA	-0.526314	-0.668961
-0.555099	-0.998376	NA	NA	-1.25388	-1.62041
-0.153174	-0.261561	NA	NA	-0.114817	-0.131241
-1.09055	-1.97996	NA	NA	-0.755882	-0.968607
1.3167	2.43302	NA	NA	-1.07845	-1.39063
-1.17231	-2.12985	NA	NA	0.466036	0.62775
1.06605	1.97354	NA	NA	-0.541999	-0.689512
1.51412	2.79494	NA	NA	0.400816	0.54211
-0.328716	-0.583367	NA	NA	1.19705	1.58389
-0.475839	-0.853074	NA	NA	0.473166	0.638261
0.925339	1.71558	NA	NA	1.15012	1.52487
0.577668	1.07822	NA	NA	0.481778	0.649526
-0.189612	-0.328361	NA	NA	-0.361595	-0.454721
-1.98594	-3.6214	NA	NA	-0.689547	-0.882541
-1.48082	-2.69541	NA	NA	0.495659	0.667991
0.321148	0.607969	NA	NA	1.85637	2.44709
-3.10326	-5.6697	NA	NA	-2.07168	-2.69339
-1.12708	-2.04693	NA	NA	-0.520693	-0.662326
-1.73074	-3.15357	NA	NA	-0.304985	-0.380367
0.354436	0.668994	NA	NA	0.175856	0.249456
-1.76929	-3.22425	NA	NA	-1.13432	-1.46796
0.758856	1.41038	NA	NA	-0.157568	-0.187558
-3.03405	-5.54281	NA	NA	-1.11144	-1.43753
0.251424	0.48015	NA	NA	-0.538542	-0.687118
-1.32507	-2.4099	NA	NA	0.591639	0.793902
0.716074	1.33195	NA	NA	-0.957994	-1.23707
-1.58871	-2.89319	NA	NA	-1.49754	-1.94342
-0.679954	-1.22726	NA	NA	-0.885022	-1.14111
-0.628043	-1.1321	NA	NA	0.1724	0.244833
0.776753	1.44319	NA	NA	1.11397	1.4802
-3.34738	-6.1172	NA	NA	-2.67753	-3.49502
0.232472	0.445408	NA	NA	0.273082	0.377201
0.422862	0.794432	NA	NA	1.0856	1.44251
2.52224	4.64303	NA	NA	1.28694	1.70798
3.78828	6.96395	NA	NA	2.09481	2.77399
-1.2201	-2.21745	NA	NA	-0.740565	-0.952563
-0.970169	-1.75929	NA	NA	-1.36575	-1.7734
0.243709	0.466007	NA	NA	0.371627	0.506601
-0.789066	-1.42729	NA	NA	-0.806484	-1.0386
-0.501783	-0.900636	NA	NA	0.0850538	0.130493
-0.459814	-0.823697	NA	NA	-0.350072	-0.440755
0.351211	0.663082	NA	NA	-0.0188015	-0.00569014
1.3495	2.49315	NA	NA	1.7655	2.33467
-0.853502	-1.54541	NA	NA	0.89092	1.18837
2.51991	4.63876	NA	NA	0.709606	0.9499
0.844006	1.56648	NA	NA	-0.182651	-0.220842
0.813416	1.5104	NA	NA	-0.091693	-0.101408
0.914949	1.69653	NA	NA	0.453077	0.613736
0.143345	0.28202	NA	NA	-0.830606	-1.07238
-0.434566	-0.777413	NA	NA	0.502896	0.679393
-0.747149	-1.35044	NA	NA	-0.161551	-0.193309
-0.673775	-1.21593	NA	NA	1.20018	1.59528
-1.46028	-2.65777	NA	NA	-2.42816	-3.1702
0.0945858	0.192634	NA	NA	-1.69314	-2.20344
-1.17761	-2.13957	NA	NA	-0.679943	-0.874308
-0.0815858	-0.130326	NA	NA	-0.455719	-0.57952
-0.519776	-0.93362	NA	NA	-0.555146	-0.710066
-0.674726	-1.21768	NA	NA	-1.15243	-1.49524
-0.0566174	-0.0845534	NA	NA	-0.254335	-0.315318
0.00967056	0.0369664	NA	NA	0.581582	0.783448
0.000285649	0.0197618	NA	NA	0.314106	0.43169
-1.58334	-2.88336	NA	NA	-0.528574	-0.675108
0.230417	0.441641	NA	NA	-0.386719	-0.488339
-0.801361	-1.44982	NA	NA	-0.701512	-0.901527
-1.55796	-2.83684	NA	NA	-2.62688	-3.43623
-1.90733	-3.4773	NA	NA	0.320079	0.439353
-0.204391	-0.355453	NA	NA	-0.834758	-1.07954
-2.13692	-3.89818	NA	NA	-1.53746	-2.00596
0.0215181	0.0586853	NA	NA	-0.313072	-0.392737
-1.64416	-2.99485	NA	NA	-0.793509	-1.02468
-0.331056	-0.587657	NA	NA	-0.767202	-0.991429
-1.35526	-2.46524	NA	NA	-1.07543	-1.39866
-0.0143482	-0.0070651	NA	NA	0.153563	0.221366
-0.417246	-0.745661	NA	NA	0.304505	0.419633
0.680972	1.2676	NA	NA	0.390025	0.532243
0.834029	1.54819	NA	NA	-0.0949116	-0.105983
-0.528331	-0.949303	NA	NA	-0.675509	-0.869382
-2.21396	-4.03941	NA	NA	-0.747796	-0.964156
-0.911537	-1.6518	NA	NA	-2.23624	-2.92367
-2.96915	-5.42384	NA	NA	-1.95597	-2.5553
-0.428451	-0.766202	NA	NA	0.424913	0.578115
0.0900832	0.18438	NA	NA	0.0795789	0.123831
-1.58339	-2.88345	NA	NA	-1.21892	-1.58562
0.503008	0.941357	NA	NA	1.05642	1.40961
2.3645	4.35386	NA	NA	0.132419	0.193231
1.30322	2.40832	NA	NA	-0.628516	-0.80937
1.39888	2.58368	NA	NA	0.641247	0.864096
-0.285095	-0.5034	NA	NA	-0.2043	-0.250338
2.65041	4.878	NA	NA	1.62454	2.15576
-1.68041	-3.0613	NA	NA	-1.74563	-2.28265
0.762332	1.41675	NA	NA	0.0883489	0.135376
0.3763	0.709075	NA	NA	-0.0543004	-0.0525297
0.909871	1.68722	NA	NA	0.720006	0.966808
1.68632	3.11061	NA	NA	1.78692	2.37684
0.919771	1.70537	NA	NA	-0.130096	-0.153069
-0.150217	-0.256142	NA	NA	-0.914048	-1.18763
-0.957848	-1.7367	NA	NA	-1.10093	-1.43624
0.0934817	0.19061	NA	NA	-0.365151	-0.462815
-2.76229	-5.04462	NA	NA	-1.26632	-1.65002
-1.2917	-2.34872	NA	NA	-0.678903	-0.877421
-1.75519	-3.1984	NA	NA	0.193315	0.273684
1.78007	3.28248	NA	NA	1.30127	1.73973
1.29663	2.39623	NA	NA	0.829939	1.1162
1.11974	2.07195	NA	NA	0.0987319	0.149475
1.5629	2.88436	NA	NA	1.13359	1.51754
-0.441431	-0.789998	NA	NA	-0.285095	-0.357456
2.58397	4.75619	NA	NA	1.04028	1.39508
-1.8111	-3.30088	NA	NA	-0.0258895	-0.0151837
-0.440881	-0.788989	NA	NA	-0.906592	-1.17761
-1.06347	-1.93033	NA	NA	1.07523	1.43706
-0.784648	-1.41919	NA	NA	-0.438147	-0.559619
0.264753	0.504586	NA	NA	-0.0548916	-0.0534994
-0.298991	-0.528874	NA	NA	-0.00153162	0.0169522
-0.283769	-0.500971	NA	NA	-0.445511	-0.568926
1.9228	3.54414	NA	NA	1.75812	2.341
2.26958	4.17985	NA	NA	0.325572	0.449714
0.520123	0.972734	NA	NA	1.19777	1.59677
0.258179	0.492535	NA	NA	0.677022	0.913869
0.522491	0.977074	NA	NA	-0.0874128	-0.096514
-0.891999	-1.61598	NA	NA	-0.684039	-0.883565
-0.658273	-1.18751	NA	NA	-1.27299	-1.66448
-1.40493	-2.55629	NA	NA	0.465219	0.635597
-1.55519	-2.83175	NA	NA	-0.0834387	-0.0914542
-0.356293	-0.633922	NA	NA	-0.929197	-1.21032
-0.759122	-1.37239	NA	NA	0.356932	0.491379
1.47238	2.71842	NA	NA	1.09885	1.47471
-0.575369	-1.03553	NA	NA	0.274283	0.382907
1.44992	2.67724	NA	NA	0.448642	0.612782
1.05943	1.96139	NA	NA	1.19049	1.5935
0.379109	0.714225	NA	NA	0.707306	0.955993
-0.0473976	-0.0676516	NA	NA	1.10189	1.47843
0.514011	0.961528	NA	NA	0.648656	0.877168
-0.599281	-1.07937	NA	NA	-0.992203	-1.29665
3.22592	5.93303	NA	NA	1.47912	1.97481
-0.28526	-0.503704	NA	NA	-1.21062	-1.58325
1.18515	2.19188	NA	NA	1.39739	1.86775
-2.93019	-5.35241	NA	NA	-1.76999	-2.32165
-0.305811	-0.541378	NA	NA	-0.513945	-0.661759
-0.309027	-0.547273	NA	NA	-0.192441	-0.236052
0.376357	0.70918	NA	NA	-0.66703	-0.86532
-1.5071	-2.7436	NA	NA	-1.3433	-1.76254
-0.890127	-1.61255	NA	NA	-1.10122	-1.44
-1.76355	-3.21371	NA	NA	-0.624933	-0.808843
-0.494377	-0.887059	NA	NA	0.12558	0.185306
0.970379	1.79815	NA	NA	-0.155462	-0.187441
-1.70022	-3.09762	NA	NA	-1.06549	-1.39523
0.474044	0.888261	NA	NA	-1.35316	-1.77567
-1.24761	-2.2679	NA	NA	0.283338	0.395019
-1.71563	-3.12587	NA	NA	-0.659472	-0.855056
0.136346	0.26919	NA	NA	-0.643623	-0.833451
-0.24651	-0.432667	NA	NA	-0.144611	-0.172433
1.87526	3.45698	NA	NA	1.09441	1.46843
-1.11746	-2.0293	NA	NA	-0.784612	-1.02304
0.440805	0.827326	NA	NA	-0.587977	-0.761375
2.88917	5.31568	NA	NA	1.64538	2.20719
-0.124889	-0.209709	NA	NA	0.180582	0.259347
-0.207104	-0.360428	NA	NA	0.45605	0.626202
-2.04669	-3.73277	NA	NA	-1.62049	-2.13651
-0.975176	-1.76846	NA	NA	-1.05349	-1.37967
-0.880795	-1.59544	NA	NA	-0.960312	-1.25672
-0.79163	-1.43199	NA	NA	-0.552941	-0.715785
-0.923477	-1.67369	NA	NA	1.49073	1.99724
0.548085	1.02399	NA	NA	1.06494	1.43249
1.52633	2.81733	NA	NA	0.439019	0.601988
-1.32098	-2.40239	NA	NA	0.722066	0.979625
-1.96784	-3.58823	NA	NA	-0.642094	-0.833173
0.55826	1.04265	NA	NA	1.22649	1.6474
0.274151	0.521814	NA	NA	0.26335	0.368885
-0.0159158	-0.00993888	NA	NA	-0.191333	-0.235362
1.40159	2.58865	NA	NA	0.811012	1.0962
0.943771	1.74937	NA	NA	-0.698294	-0.909877
-2.04027	-3.721	NA	NA	-1.60715	-2.11634
-0.276195	-0.487085	NA	NA	-1.03373	-1.35417
2.04017	3.75929	NA	NA	0.630055	0.856456
-1.23099	-2.23742	NA	NA	-0.73385	-0.957431
0.966335	1.79073	NA	NA	1.19456	1.60593
0.933253	1.73009	NA	NA	0.0491912	0.0844219
-0.433779	-0.775969	NA	NA	-0.22611	-0.281276
2.01111	3.70603	NA	NA	0.458493	0.627844
0.230659	0.442084	NA	NA	0.853174	1.15369
-0.207442	-0.361047	NA	NA	-0.031079	-0.0223927
-0.377527	-0.672847	NA	NA	-1.06372	-1.39589
-1.0659	-1.93478	NA	NA	-0.941125	-1.23306
0.251652	0.48057	NA	NA	1.04485	1.40478
1.95783	3.60834	NA	NA	1.17234	1.57717
0.122487	0.243783	NA	NA	-0.236222	-0.29524
1.13991	2.10894	NA	NA	0.975124	1.31971
-2.05027	-3.73933	NA	NA	-1.90177	-2.51809
-0.588828	-1.06021	NA	NA	0.888769	1.20634
0.46898	0.878977	NA	NA	-0.370877	-0.47563
-0.4133	-0.738428	NA	NA	-1.27344	-1.67425
1.57149	2.9001	NA	NA	2.12079	2.84891
0.813935	1.51135	NA	NA	0.606151	0.82601
-0.730064	-1.31912	NA	NA	-0.623564	-0.812375
0.625458	1.16583	NA	NA	-0.152142	-0.184161
0.704647	1.311	NA	NA	0.153934	0.224152
1.10371	2.04258	NA	NA	0.533523	0.728277
0.198381	0.382912	NA	NA	1.32133	1.77815
0.558201	1.04254	NA	NA	-0.234047	-0.292575
2.77366	5.10393	NA	NA	0.662588	0.902687
0.457505	0.85794	NA	NA	0.10445	0.15838
0.176658	0.34309	NA	NA	-1.95815	-2.58962
-1.06038	-1.92467	NA	NA	-1.08453	-1.42695
-0.0375835	-0.0496602	NA	NA	-0.0729656	-0.0782059
1.33143	2.46002	NA	NA	-0.38657	-0.495816
2.12815	3.92058	NA	NA	0.513427	0.703116
-1.48115	-2.69601	NA	NA	-0.774511	-1.01311
0.962187	1.78313	NA	NA	0.300881	0.420175
0.191343	0.370011	NA	NA	0.559726	0.76507
1.92764	3.55301	NA	NA	1.52516	2.05503
-0.694687	-1.25427	NA	NA	1.02388	1.38325
0.465914	0.873356	NA	NA	1.70886	2.29909
-0.577964	-1.04029	NA	NA	0.431934	0.594697
-2.32623	-4.24522	NA	NA	-1.24334	-1.6423
0.958583	1.77652	NA	NA	0.538233	0.736778
-0.587191	-1.05721	NA	NA	0.232357	0.329414
1.6248	2.99783	NA	NA	1.20808	1.63162
1.7001	3.13588	NA	NA	1.55974	2.10302
1.89917	3.50082	NA	NA	0.683469	0.932903
-0.531474	-0.955066	NA	NA	-0.250869	-0.316077
0.794666	1.47603	NA	NA	0.772633	1.05158
0.0284566	0.0714052	NA	NA	1.13365	1.53337
1.02994	1.90733	NA	NA	0.585442	0.800961
-0.61214	-1.10294	NA	NA	-1.15109	-1.51908
-0.0722428	-0.113198	NA	NA	0.199659	0.285387
1.19865	2.21661	NA	NA	1.71886	2.31417
0.152214	0.298278	NA	NA	1.71063	2.30695
-1.00442	-1.82207	NA	NA	0.350564	0.487988
-0.158291	-0.270942	NA	NA	1.03508	1.40044
-1.52838	-2.7826	NA	NA	0.56824	0.77752
0.0114145	0.0401634	NA	NA	0.74047	1.00978
0.125985	0.250196	NA	NA	1.3502	1.82291
1.60263	2.9572	NA	NA	0.225984	0.32083
1.11612	2.06532	NA	NA	0.128081	0.190181
-0.386	-0.68838	NA	NA	-1.26978	-1.68131
-0.00538632	0.00936393	NA	NA	-0.984139	-1.29992
0.405118	0.761904	NA	NA	1.07879	1.46381
2.53141	4.65984	NA	NA	-0.241439	-0.304213
1.56081	2.88052	NA	NA	1.20453	1.63214
0.461369	0.865024	NA	NA	-0.911476	-1.20049
1.2049	2.22808	NA	NA	0.708262	0.965801
-0.116591	-0.194497	NA	NA	-0.765678	-1.00562
2.22941	4.10622	NA	NA	0.864757	1.17549
-0.194337	-0.337021	NA	NA	1.0289	1.39643
1.0496	1.94337	NA	NA	-0.400883	-0.517034
0.876552	1.62614	NA	NA	-0.658945	-0.862627
1.7186	3.1698	NA	NA	0.530134	0.728791
0.307945	0.583765	NA	NA	0.708146	0.966055
-1.15743	-2.10258	NA	NA	-1.36734	-1.81067
-0.809247	-1.46428	NA	NA	-0.851417	-1.12031
-2.72485	-4.97598	NA	NA	-1.17726	-1.55693
1.22913	2.27249	NA	NA	1.06386	1.44219
0.437171	0.820664	NA	NA	0.254517	0.359757
-2.42485	-4.42603	NA	NA	-0.612931	-0.801857
1.08029	1.99963	NA	NA	0.187481	0.270231
0.710029	1.32087	NA	NA	0.827687	1.12693
-0.39029	-0.696246	NA	NA	-0.790009	-1.03948
-4.78057	-8.74455	NA	NA	-2.74396	-3.65523
-0.685734	-1.23786	NA	NA	-0.0173096	-0.00422267
-1.20323	-2.18653	NA	NA	-0.533122	-0.694645
-1.26217	-2.29458	NA	NA	0.290134	0.408495
-2.30161	-4.20009	NA	NA	-1.62585	-2.16441
-0.121591	-0.203664	NA	NA	-1.4462	-1.92313
-2.59302	-4.73432	NA	NA	-1.63162	-2.17134
-0.349408	-0.621301	NA	NA	0.187024	0.269976
-2.68962	-4.9114	NA	NA	-0.701731	-0.923704
0.7868	1.46161	NA	NA	-0.0188901	-0.00638134
-2.25879	-4.1216	NA	NA	0.214464	0.306776
-0.231852	-0.405795	NA	NA	-0.204951	-0.255842
0.544346	1.01714	NA	NA	0.446153	0.617201
1.68409	3.10653	NA	NA	2.64474	3.56462
0.0397112	0.0920372	NA	NA	-0.0452604	-0.0417175
0.905111	1.6785	NA	NA	0.168478	0.244973
-1.31454	-2.3906	NA	NA	-1.18518	-1.57044
0.293661	0.55758	NA	NA	0.897907	1.22467
-0.371418	-0.661649	NA	NA	-0.123081	-0.146339
-1.00309	-1.81963	NA	NA	0.270382	0.381851
0.365173	0.688676	NA	NA	-0.948249	-1.25448
-0.850937	-1.54071	NA	NA	-0.989147	-1.30882
-0.493433	-0.885328	NA	NA	-1.81798	-2.42304
-0.266869	-0.469989	NA	NA	0.269823	0.381138
-0.843783	-1.52759	NA	NA	-0.565712	-0.740509
2.73404	5.03131	NA	NA	1.7507	2.37143
2.7059	4.97972	NA	NA	1.15808	1.57476
-1.74088	-3.17216	NA	NA	-0.671842	-0.883115
0.951292	1.76316	NA	NA	0.482407	0.667439
-0.624498	-1.1256	NA	NA	1.80393	2.44442
1.40954	2.60322	NA	NA	0.0389988	0.0713318
-2.00897	-3.66362	NA	NA	-2.04658	-2.7309
0.606723	1.13149	NA	NA	0.427577	0.59355
0.985243	1.82539	NA	NA	1.32775	1.80428
-0.697432	-1.2593	NA	NA	-0.0938898	-0.107075
-0.530872	-0.953961	NA	NA	-2.18472	-2.91573
-0.386048	-0.688468	NA	NA	-0.393624	-0.510432
0.753633	1.40081	NA	NA	0.597814	0.82303
-1.36216	-2.47789	NA	NA	-1.53497	-2.04489
1.57258	2.9021	NA	NA	0.239973	0.341247
-2.29683	-4.19133	NA	NA	-1.56371	-2.08397
1.992	3.671	NA	NA	1.95401	2.6446
-0.492381	-0.883399	NA	NA	0.0343615	0.0652222
1.53763	2.83804	NA	NA	1.31253	1.78463
-2.02786	-3.69825	NA	NA	-0.610855	-0.802181
-2.04104	-3.72242	NA	NA	-1.33279	-1.77279
0.165972	0.3235	NA	NA	0.701808	0.96296
0.56226	1.04998	NA	NA	-0.82295	-1.08768
-1.01259	-1.83705	NA	NA	-0.395964	-0.514066
-0.0284116	-0.0328462	NA	NA	-2.55748	-3.4234
-0.521369	-0.93654	NA	NA	0.881999	1.20529
-0.255677	-0.449471	NA	NA	-0.773405	-1.02184
-2.16127	-3.94282	NA	NA	-0.552502	-0.72531
0.215851	0.414938	NA	NA	-0.256625	-0.326232
-0.399463	-0.713062	NA	NA	0.225619	0.322768
2.23627	4.11878	NA	NA	1.22095	1.66349
-0.834349	-1.5103	NA	NA	-0.0807356	-0.089621
-1.11861	-2.03142	NA	NA	-0.515277	-0.675512
0.192463	0.372063	NA	NA	0.338236	0.474953
-1.47613	-2.68681	NA	NA	0.889097	1.21736
-0.117847	-0.196801	NA	NA	0.233479	0.333745
-0.0254827	-0.027477	NA	NA	-0.856674	-1.13454
1.07769	1.99487	NA	NA	1.116	1.52266
-0.417918	-0.746893	NA	NA	-0.167745	-0.207143
-0.375462	-0.669062	NA	NA	-0.886147	-1.17495
-0.214809	-0.374553	NA	NA	-0.377173	-0.489526
1.28466	2.3743	NA	NA	0.88795	1.21507
1.21867	2.25332	NA	NA	-0.323377	-0.416701
-1.23216	-2.23957	NA	NA	-2.29647	-3.07868
0.656296	1.22237	NA	NA	1.18898	1.62132
-1.39693	-2.54162	NA	NA	-0.281508	-0.36046
0.58083	1.08402	NA	NA	0.133233	0.198682
-0.812011	-1.46935	NA	NA	-1.74201	-2.32908
0.52296	0.977934	NA	NA	-0.896673	-1.19101
-0.0391063	-0.0524519	NA	NA	-0.53775	-0.706092
0.80762	1.49978	NA	NA	-0.146413	-0.178244
-1.69457	-3.08727	NA	NA	-0.253489	-0.322972
0.736406	1.36922	NA	NA	0.314016	0.442604
1.76644	3.2575	NA	NA	1.1734	1.60305
0.861981	1.59943	NA	NA	0.434241	0.604619
1.46962	2.71335	NA	NA	1.10833	1.51403
-0.961175	-1.7428	NA	NA	-2.11126	-2.83183
-0.881373	-1.5965	NA	NA	-1.20243	-1.60127
0.964253	1.78692	NA	NA	1.91679	2.60633
-0.828732	-1.5	NA	NA	-0.546615	-0.717941
-0.749708	-1.35513	NA	NA	0.835618	1.14672
-1.81285	-3.3041	NA	NA	-2.33874	-3.13796
-1.11214	-2.01955	NA	NA	-0.265327	-0.33938
0.621578	1.15872	NA	NA	0.0402198	0.0733564
0.0559043	0.121722	NA	NA	-0.906965	-1.20702
-0.928078	-1.68212	NA	NA	-0.149148	-0.182487
-0.0119748	-0.00271405	NA	NA	-0.494099	-0.648404
0.284261	0.540349	NA	NA	-0.596819	-0.78882
0.803529	1.49228	NA	NA	-0.151772	-0.185984
-1.40092	-2.54895	NA	NA	0.194947	0.282145
-1.11578	-2.02622	NA	NA	-0.769106	-1.02012
-0.34275	-0.609094	NA	NA	-0.121516	-0.145161
-0.811501	-1.46841	NA	NA	-0.660465	-0.874269
-1.41737	-2.5791	NA	NA	-0.275361	-0.35337
-0.0811635	-0.129551	NA	NA	-0.315799	-0.407987
-0.402145	-0.717979	NA	NA	0.650316	0.897618
-1.06179	-1.92724	NA	NA	-0.348746	-0.452738
-0.398471	-0.711243	NA	NA	-0.245434	-0.313257
1.83864	3.38985	NA	NA	2.51839	3.41772
1.3728	2.53587	NA	NA	1.26251	1.72433
-1.57418	-2.86656	NA	NA	-0.525013	-0.691583
1.12602	2.08346	NA	NA	-1.11836	-1.49171
-0.269857	-0.475467	NA	NA	-0.805943	-1.0728
0.0997937	0.202181	NA	NA	0.17265	0.252599
0.229691	0.440309	NA	NA	-0.105728	-0.124167
-0.633166	-1.14149	NA	NA	0.817352	1.12644
-0.439843	-0.787087	NA	NA	-1.6012	-2.14762
0.482925	0.904541	NA	NA	0.0636369	0.105101
1.27171	2.35055	NA	NA	0.949426	1.30459
-1.02575	-1.86118	NA	NA	-0.144652	-0.177025
0.462245	0.86663	NA	NA	1.26824	1.73894
-1.08984	-1.97867	NA	NA	0.760851	1.04973
-1.25817	-2.28724	NA	NA	-0.232309	-0.295449
-0.996352	-1.80728	NA	NA	-0.118555	-0.141853
0.789253	1.4661	NA	NA	-0.454255	-0.597228
0.953271	1.76678	NA	NA	-0.179814	-0.225035
-0.242361	-0.425061	NA	NA	0.539651	0.750504
-0.423696	-0.757486	NA	NA	-0.0547443	-0.0551265
-0.413328	-0.738478	NA	NA	-0.973535	-1.30129
-0.412248	-0.736499	NA	NA	-1.17812	-1.5797
-0.190352	-0.329717	NA	NA	1.61051	2.20201
0.0444602	0.100743	NA	NA	-1.64096	-2.2045
1.53313	2.82979	NA	NA	0.559636	0.778072
-0.415119	-0.741763	NA	NA	-0.452852	-0.594671
-0.12019	-0.201096	NA	NA	1.47707	2.01726
1.76236	3.25001	NA	NA	0.030687	0.0606217
-0.41941	-0.749628	NA	NA	-0.353715	-0.46094
-2.029	-3.70034	NA	NA	-1.19878	-1.60611
0.199038	0.384117	NA	NA	-0.142531	-0.174349
0.138219	0.272622	NA	NA	0.405442	0.568849
0.805916	1.49665	NA	NA	-0.259108	-0.333054
1.639	3.02386	NA	NA	0.815583	1.1255
-0.258203	-0.454101	NA	NA	-0.70025	-0.930341
0.531815	0.994166	NA	NA	0.812054	1.12076
-0.308351	-0.546033	NA	NA	-0.00276066	0.0152428
1.12045	2.07325	NA	NA	-0.319196	-0.413775
-0.211055	-0.36767	NA	NA	-0.60344	-0.8007
-0.61644	-1.11082	NA	NA	-0.944284	-1.26253
-0.595953	-1.07327	NA	NA	1.18848	1.62964
-2.25394	-4.11271	NA	NA	-2.10807	-2.84271
-0.337149	-0.598826	NA	NA	-0.860171	-1.14939
-2.21913	-4.0489	NA	NA	-1.86891	-2.5177
0.26854	0.511528	NA	NA	0.762831	1.05485
-2.98401	-5.45108	NA	NA	-1.65164	-2.22173
-0.570279	-1.0262	NA	NA	-0.0715807	-0.0782513
1.37543	2.54068	NA	NA	1.25339	1.72126
-0.472425	-0.846816	NA	NA	-0.0654694	-0.0698669
1.96077	3.61373	NA	NA	1.02389	1.40998
0.77962	1.44845	NA	NA	0.177371	0.260126
1.24728	2.30576	NA	NA	-0.296073	-0.383287
-1.55356	-2.82876	NA	NA	-0.643466	-0.85555
0.65535	1.22063	NA	NA	-0.203165	-0.257227
-3.23598	-5.913	NA	NA	-2.635	-3.56521
-2.056	-3.74984	NA	NA	-2.67025	-3.60954
0.380928	0.717558	NA	NA	0.919845	1.27025
1.51275	2.79243	NA	NA	1.3677	1.87736
1.41182	2.60739	NA	NA	0.72875	1.0091
0.353419	0.667129	NA	NA	0.0323757	0.0631046
-0.852608	-1.54377	NA	NA	-0.649762	-0.865771
-1.49123	-2.71449	NA	NA	-1.44706	-1.9469
1.43493	2.64977	NA	NA	0.24826	0.356553
0.226833	0.435071	NA	NA	0.127118	0.19182
1.36531	2.52214	NA	NA	-0.0678958	-0.0733514
1.24647	2.30427	NA	NA	1.0342	1.42513
-1.53615	-2.79685	NA	NA	-1.84278	-2.49997
0.984742	1.82448	NA	NA	-0.173287	-0.217388
0.707	1.31532	NA	NA	0.682664	0.950544
-0.72381	-1.30766	NA	NA	0.080427	0.128714
-0.482748	-0.86574	NA	NA	1.07395	1.48419
-1.301	-2.36576	NA	NA	-0.947098	-1.27557
0.0650331	0.138457	NA	NA	0.2386	0.344722
-0.406146	-0.725312	NA	NA	0.277623	0.39819
-1.2012	-2.18281	NA	NA	0.919113	1.27419
0.0904862	0.185118	NA	NA	0.260631	0.375185
1.93577	3.56791	NA	NA	1.48521	2.04824
-0.828233	-1.49909	NA	NA	-2.01364	-2.72842
2.04913	3.77573	NA	NA	-0.687235	-0.919744
-0.736189	-1.33035	NA	NA	-1.69704	-2.292
-1.86141	-3.39312	NA	NA	-0.875241	-1.1723
0.0618856	0.132688	NA	NA	-1.19777	-1.61669
0.893357	1.65695	NA	NA	0.287122	0.411472
-0.750785	-1.35711	NA	NA	0.271991	0.389614
0.409029	0.769073	NA	NA	-0.369321	-0.483718
0.284382	0.54057	NA	NA	-0.708691	-0.94874
-2.45045	-4.47295	NA	NA	-0.834927	-1.12014
0.672215	1.25155	NA	NA	0.231946	0.335178
0.187884	0.363668	NA	NA	-0.624045	-0.831695
-1.17034	-2.12624	NA	NA	-0.208332	-0.265451
-0.923196	-1.67317	NA	NA	-0.461159	-0.610555
-0.271881	-0.479176	NA	NA	0.106711	0.164211
-1.30495	-2.37301	NA	NA	-1.33165	-1.79985
-1.09863	-1.99479	NA	NA	-0.884142	-1.18683
-1.82687	-3.3298	NA	NA	-0.47272	-0.623987
1.14675	2.12147	NA	NA	0.393517	0.554702
-1.10698	-2.01009	NA	NA	-0.82398	-1.10331
-0.330637	-0.586889	NA	NA	0.290008	0.413999
0.806099	1.49699	NA	NA	0.346508	0.490646
0.202323	0.390139	NA	NA	-0.117105	-0.14066
0.641133	1.19457	NA	NA	0.218032	0.316039
0.710921	1.3225	NA	NA	-0.380982	-0.501231
0.830912	1.54247	NA	NA	0.479838	0.67227
1.34185	2.47914	NA	NA	0.722116	1.00325
0.0350504	0.083493	NA	NA	-0.31535	-0.411022
3.2145	5.91208	NA	NA	2.59283	3.55371
-0.660687	-1.19194	NA	NA	-0.585143	-0.780808
-0.130984	-0.220883	NA	NA	-2.46447	-3.3462
0.333185	0.630036	NA	NA	-0.716574	-0.958247
-0.0585362	-0.088071	NA	NA	-0.797431	-1.06848
-1.19368	-2.16902	NA	NA	-0.806872	-1.08118
0.793718	1.47429	NA	NA	0.269582	0.387344
0.177582	0.344783	NA	NA	-0.661806	-0.882157
-1.43363	-2.60891	NA	NA	-0.979928	-1.31964
-0.71812	-1.29723	NA	NA	-0.333405	-0.437436
0.921836	1.70916	NA	NA	0.589962	0.823439
0.791821	1.47081	NA	NA	-0.608814	-0.813614
0.0316708	0.0772973	NA	NA	-0.645405	-0.862818
-0.0682926	-0.105956	NA	NA	0.206899	0.301851
-0.68123	-1.2296	NA	NA	0.905948	1.25741
1.25223	2.31484	NA	NA	-0.464207	-0.615447
0.743026	1.38136	NA	NA	0.394019	0.557405
-0.75222	-1.35974	NA	NA	-0.766857	-1.02907
-0.329673	-0.585121	NA	NA	-1.51199	-2.04887
1.73146	3.19338	NA	NA	0.758301	1.05447
-0.917195	-1.66217	NA	NA	0.953463	1.32356
-0.75822	-1.37074	NA	NA	-1.49511	-2.0242
-0.452575	-0.810426	NA	NA	-1.19695	-1.61636
0.291083	0.552854	NA	NA	-1.39981	-1.89767
0.607408	1.13274	NA	NA	0.304966	0.436477
0.793688	1.47423	NA	NA	0.38377	0.544226
-2.44564	-4.46413	NA	NA	-0.618993	-0.828133
-0.662329	-1.19495	NA	NA	-0.810929	-1.09191
1.63834	3.02265	NA	NA	0.363684	0.516854
1.28653	2.37771	NA	NA	0.981848	1.36551
2.91341	5.36014	NA	NA	0.601693	0.841481
-0.157578	-0.269635	NA	NA	-0.168328	-0.211466
1.02213	1.89303	NA	NA	1.17638	1.62768
-1.62878	-2.96665	NA	NA	-1.31314	-1.77829
-1.00754	-1.8278	NA	NA	-0.00782001	0.00828504
-0.668534	-1.20632	NA	NA	-0.383003	-0.505336
0.523846	0.979558	NA	NA	0.929518	1.29215
-2.08346	-3.80019	NA	NA	-1.4059	-1.90498
-0.804662	-1.45588	NA	NA	-0.852255	-1.14817
0.825834	1.53317	NA	NA	0.826581	1.15282
-1.367	-2.48676	NA	NA	-1.45378	-1.97229
1.31792	2.43526	NA	NA	0.0688353	0.11321
-0.469486	-0.841427	NA	NA	-1.59841	-2.17191
-2.10131	-3.8329	NA	NA	-1.43733	-1.94861
-0.66479	-1.19946	NA	NA	-0.389068	-0.51462
-0.612641	-1.10386	NA	NA	-0.379037	-0.500766
-1.44911	-2.63728	NA	NA	-1.60774	-2.18442
-1.07124	-1.94457	NA	NA	-1.42829	-1.93797
-1.80491	-3.28954	NA	NA	-0.66369	-0.890005
0.24266	0.464086	NA	NA	-0.214785	-0.275518
2.3508	4.32875	NA	NA	1.34888	1.86867
-1.19734	-2.17574	NA	NA	-1.39088	-1.88966
-1.62099	-2.95237	NA	NA	-1.45298	-1.97256
-1.97201	-3.59587	NA	NA	-1.23076	-1.66608
0.407656	0.766557	NA	NA	0.833964	1.16356
-1.62739	-2.9641	NA	NA	-0.723019	-0.972738
0.17554	0.341039	NA	NA	0.0668283	0.110667
0.197128	0.380615	NA	NA	0.111674	0.172039
0.0343587	0.0822249	NA	NA	-0.634161	-0.850547
-1.14021	-2.07101	NA	NA	-0.274752	-0.357989
0.993509	1.84055	NA	NA	1.13284	1.57452
-0.620759	-1.11874	NA	NA	-1.69541	-2.30764
-1.33082	-2.42043	NA	NA	-0.802453	-1.08283
-1.6585	-3.02114	NA	NA	-1.03971	-1.40819
0.8255	1.53255	NA	NA	0.608667	0.855757
-1.89699	-3.45834	NA	NA	-1.89893	-2.58518
0.21854	0.419868	NA	NA	-1.67727	-2.281
0.213279	0.410224	NA	NA	0.31135	0.446536
0.778163	1.44577	NA	NA	0.479492	0.678636
-0.0488998	-0.0704054	NA	NA	-0.289752	-0.378855
0.182088	0.353043	NA	NA	-0.716857	-0.965572
-0.679389	-1.22622	NA	NA	-0.386306	-0.511544
0.678244	1.2626	NA	NA	0.0792062	0.127609
0.344514	0.650804	NA	NA	0.79466	1.10862
0.694835	1.29302	NA	NA	0.896174	1.2504
1.63536	3.0172	NA	NA	1.27271	1.76313
0.294034	0.558265	NA	NA	-0.961217	-1.30038
-0.0630408	-0.0963288	NA	NA	0.507917	0.715233
-0.775445	-1.40231	NA	NA	-0.736141	-0.992297
-1.58131	-2.87963	NA	NA	-0.266742	-0.347334
-0.877935	-1.5902	NA	NA	1.00305	1.39654
-0.0450853	-0.0634126	NA	NA	-0.76697	-1.03379
-0.590346	-1.06299	NA	NA	-0.195556	-0.249581
-0.902111	-1.63452	NA	NA	0.0546665	0.0941367
-1.32649	-2.41249	NA	NA	-0.615451	-0.826562
-2.03332	-3.70826	NA	NA	-0.873981	-1.18162
-1.75605	-3.19996	NA	NA	-1.54169	-2.09939
0.965811	1.78977	NA	NA	0.902407	1.25801
0.228391	0.437927	NA	NA	-0.636095	-0.853275
1.39758	2.5813	NA	NA	0.413304	0.587259
0.0370413	0.0871427	NA	NA	0.493681	0.697538
-0.741251	-1.33963	NA	NA	-0.0509135	-0.0511115
0.19079	0.368997	NA	NA	1.19107	1.65857
0.79307	1.4731	NA	NA	0.578733	0.815259
-2.00301	-3.6527	NA	NA	-0.759414	-1.02544
0.355487	0.67092	NA	NA	-0.664558	-0.896508
1.01798	1.88541	NA	NA	0.671799	0.943692
-0.87835	-1.59096	NA	NA	-1.55856	-2.12442
-0.314498	-0.557302	NA	NA	-0.523405	-0.700606
0.398854	0.750422	NA	NA	-0.114445	-0.138502
-1.94271	-3.54216	NA	NA	0.263951	0.381645
-0.781391	-1.41321	NA	NA	0.0708406	0.11649
1.62707	3.002	NA	NA	0.590998	0.833199
0.786037	1.46021	NA	NA	-0.748102	-1.01053
0.877654	1.62816	NA	NA	-0.160786	-0.20257
1.75053	3.22833	NA	NA	1.88439	2.61099
-0.967248	-1.75393	NA	NA	-0.684585	-0.923348
0.389906	0.734017	NA	NA	-0.885152	-1.20144
1.01973	1.88863	NA	NA	-0.0655108	-0.0712064
1.12367	2.07917	NA	NA	-0.13594	-0.168149
-1.52104	-2.76915	NA	NA	-0.384385	-0.510304
0.91032	1.68804	NA	NA	0.690767	0.972114
-0.564167	-1.015	NA	NA	-0.0639977	-0.0692054
-0.178378	-0.307767	NA	NA	0.00684081	0.0284194
1.51848	2.80292	NA	NA	0.230204	0.336277
1.73839	3.20607	NA	NA	0.610769	0.860768
-0.422781	-0.755809	NA	NA	-0.0922195	-0.108258
-1.33368	-2.42568	NA	NA	-2.107	-2.88824
-0.0976391	-0.159755	NA	NA	-0.387575	-0.514869
0.683932	1.27303	NA	NA	1.20708	1.68194
1.84371	3.39914	NA	NA	1.70802	2.37388
0.319682	0.605282	NA	NA	1.21987	1.70119
0.554486	1.03573	NA	NA	0.580691	0.819232
0.0331475	0.0800044	NA	NA	0.837205	1.17451
-0.027004	-0.0302657	NA	NA	-0.232255	-0.300934
-1.58797	-2.89185	NA	NA	0.170872	0.25467
-0.500072	-0.897499	NA	NA	-0.487589	-0.653944
0.177949	0.345456	NA	NA	-0.438796	-0.586299
-0.897151	-1.62543	NA	NA	-1.84414	-2.52637
1.21583	2.24811	NA	NA	1.4046	1.95453
1.47986	2.73213	NA	NA	0.450356	0.640418
0.663735	1.236	NA	NA	0.0609327	0.103112
-0.31111	-0.551091	NA	NA	-0.405701	-0.54077
0.382847	0.721078	NA	NA	0.0423887	0.0775273
0.319266	0.60452	NA	NA	-1.49241	-2.04065
-0.708862	-1.28025	NA	NA	-1.81993	-2.49299
0.517432	0.9678	NA	NA	0.577335	0.815342
0.0825594	0.170587	NA	NA	0.131795	0.201033
0.326192	0.617216	NA	NA	0.339578	0.488273
-0.845119	-1.53004	NA	NA	-1.86926	-2.56422
-1.56574	-2.8511	NA	NA	-1.89296	-2.59588
1.02157	1.89199	NA	NA	0.250163	0.364281
-1.84057	-3.35491	NA	NA	-0.903258	-1.2294
-0.629254	-1.13432	NA	NA	0.832064	1.17161
0.527076	0.985479	NA	NA	-0.145491	-0.182363
-0.580137	-1.04427	NA	NA	-0.514621	-0.693745
0.100188	0.202904	NA	NA	0.161743	0.242847
-1.20079	-2.18207	NA	NA	1.3962	1.95226
0.191797	0.370842	NA	NA	-0.54169	-0.730556
-0.829367	-1.50117	NA	NA	-1.38979	-1.9015
-0.656545	-1.18435	NA	NA	-0.196352	-0.252552
-0.863348	-1.56346	NA	NA	-1.04128	-1.42217
-0.755581	-1.3659	NA	NA	0.192107	0.284909
1.54153	2.84519	NA	NA	-0.440672	-0.590629
-1.53664	-2.79775	NA	NA	-1.40874	-1.9273
1.06854	1.9781	NA	NA	1.21823	1.70383
0.536122	1.00206	NA	NA	0.823004	1.1564
0.571028	1.06605	NA	NA	0.41994	0.600453
1.93311	3.56304	NA	NA	0.202767	0.299614
-1.20357	-2.18715	NA	NA	-1.78831	-2.46104
-0.633529	-1.14215	NA	NA	0.676336	0.95569
-1.90152	-3.46665	NA	NA	-2.04029	-2.8038
0.0873496	0.179368	NA	NA	-1.03747	-1.41909
-1.32611	-2.41179	NA	NA	-0.246852	-0.323818
-2.17484	-3.96769	NA	NA	-1.20706	-1.65823
-2.89078	-5.28017	NA	NA	-2.49323	-3.44779
1.93439	3.56537	NA	NA	0.710413	1.00534
-0.740833	-1.33886	NA	NA	-0.0550288	-0.0574717
-1.22713	-2.23035	NA	NA	-1.13845	-1.56104
-0.140723	-0.238736	NA	NA	-0.391329	-0.525295
0.690836	1.28569	NA	NA	0.571165	0.8106
-0.454614	-0.814165	NA	NA	-0.446442	-0.601672
-0.686587	-1.23942	NA	NA	0.334634	0.48292
-0.239647	-0.420084	NA	NA	-0.51767	-0.700536
-2.78825	-5.09221	NA	NA	-1.60476	-2.21015
-0.963361	-1.7468	NA	NA	-1.11261	-1.52459
2.06185	3.79904	NA	NA	0.900784	1.2701
1.56682	2.89154	NA	NA	0.967043	1.35799
1.34599	2.48671	NA	NA	1.00629	1.41363
-1.73196	-3.15581	NA	NA	-1.59471	-2.19379
2.24195	4.1292	NA	NA	1.79207	2.50426
0.0488586	0.108806	NA	NA	0.649287	0.920527
-0.845818	-1.53132	NA	NA	-0.48614	-0.654578
0.195813	0.378205	NA	NA	0.0172835	0.0430022
-1.34968	-2.455	NA	NA	-0.901352	-1.23074
1.4332	2.6466	NA	NA	1.47597	2.06278
-0.477179	-0.85553	NA	NA	0.799493	1.12894
-1.11247	-2.02015	NA	NA	-0.990186	-1.35603
0.316605	0.599641	NA	NA	-0.779025	-1.0613
1.31788	2.43518	NA	NA	0.314272	0.455538
-0.0257207	-0.0279133	NA	NA	-0.492501	-0.663243
-1.29481	-2.35441	NA	NA	-0.780443	-1.06499
1.96654	3.62432	NA	NA	0.356034	0.513556
-1.47773	-2.68976	NA	NA	-1.69856	-2.34205
1.14443	2.11722	NA	NA	0.460815	0.657655
0.31524	0.597139	NA	NA	-0.306794	-0.407012
-1.3894	-2.52782	NA	NA	-1.50501	-2.06804
-0.112988	-0.187892	NA	NA	-0.464791	-0.62728
-0.484135	-0.868283	NA	NA	-0.657747	-0.892615
-0.297039	-0.525297	NA	NA	-0.568585	-0.769314
1.46016	2.69602	NA	NA	1.50845	2.11337
-2.0494	-3.73775	NA	NA	-1.18124	-1.62252
0.558036	1.04223	NA	NA	-0.654049	-0.889256
0.58524	1.09211	NA	NA	1.44258	2.02581
-0.532216	-0.956425	NA	NA	-1.02077	-1.40072
-0.318568	-0.564764	NA	NA	1.18909	1.67394
0.768819	1.42864	NA	NA	0.16519	0.248939
-0.59745	-1.07601	NA	NA	-0.535283	-0.725428
0.798525	1.4831	NA	NA	1.25198	1.76107
-0.428952	-0.76712	NA	NA	-1.28261	-1.76626
-0.71161	-1.28529	NA	NA	0.049253	0.0876014
2.02923	3.73924	NA	NA	1.00125	1.41313
1.08117	2.00124	NA	NA	0.980321	1.38371
-0.7087	-1.27996	NA	NA	-0.21238	-0.276866
-0.180528	-0.311708	NA	NA	0.0188614	0.0452707
0.729776	1.35707	NA	NA	0.731138	1.03894
0.190578	0.368608	NA	NA	0.572545	0.81801
-0.170523	-0.293365	NA	NA	0.00704891	0.0288475
2.13904	3.94054	NA	NA	0.478554	0.686095
-0.114638	-0.190917	NA	NA	0.661555	0.942139
1.68238	3.1034	NA	NA	1.38744	1.95507
0.81907	1.52077	NA	NA	0.543749	0.777288
0.419693	0.788623	NA	NA	0.958638	1.35673
-1.04432	-1.89522	NA	NA	-0.0995464	-0.119904
-2.23336	-4.07498	NA	NA	-1.32217	-1.82787
-2.6563	-4.85031	NA	NA	-1.0526	-1.45089
-1.1642	-2.11498	NA	NA	-1.62137	-2.24119
1.15189	2.13089	NA	NA	-0.12318	-0.152866
0.636027	1.18521	NA	NA	1.25464	1.77
-0.895593	-1.62257	NA	NA	-0.899563	-1.23516
0.558663	1.04338	NA	NA	0.117729	0.183253
-0.352658	-0.627257	NA	NA	-1.3803	-1.9064
-1.81292	-3.30422	NA	NA	-1.90338	-2.63662
0.641468	1.19518	NA	NA	-0.285842	-0.37932
-0.824157	-1.49161	NA	NA	-1.04304	-1.43736
-1.86001	-3.39056	NA	NA	-1.73948	-2.41089
0.173997	0.338211	NA	NA	0.239427	0.352388
-3.26613	-5.96826	NA	NA	-0.822887	-1.12699
-0.140886	-0.239036	NA	NA	0.598158	0.85427
0.788649	1.465	NA	NA	-0.0452102	-0.0439345
-0.511732	-0.918873	NA	NA	-1.57726	-2.17841
0.782703	1.4541	NA	NA	1.11987	1.58105
-0.680224	-1.22776	NA	NA	-0.227131	-0.297291
0.663516	1.2356	NA	NA	0.979853	1.38419
-1.68789	-3.07502	NA	NA	-1.0024	-1.37613
0.666115	1.24037	NA	NA	1.03478	1.46044
-0.940539	-1.70497	NA	NA	-0.510482	-0.691387
-1.35891	-2.47192	NA	NA	-0.75792	-1.04002
0.781249	1.45143	NA	NA	0.230564	0.340752
0.665958	1.24008	NA	NA	-0.191127	-0.247998
-0.458141	-0.82063	NA	NA	-1.25093	-1.72717
0.803749	1.49268	NA	NA	0.391184	0.564929
0.415589	0.7811	NA	NA	0.205355	0.306444
-0.263074	-0.463031	NA	NA	0.327465	0.477367
-1.03364	-1.87565	NA	NA	-0.724454	-0.995023
1.0235	1.89553	NA	NA	0.38449	0.555934
-1.69441	-3.08698	NA	NA	-0.0708759	-0.0801776
-0.460734	-0.825384	NA	NA	-1.00944	-1.38978
-1.45131	-2.64132	NA	NA	-0.875295	-1.20396
1.74254	3.21367	NA	NA	0.789287	1.12271
-1.86983	-3.40856	NA	NA	-1.24257	-1.71589
0.295708	0.561333	NA	NA	0.422433	0.610184
1.13973	2.10861	NA	NA	1.39233	1.96669
1.2424	2.29682	NA	NA	1.42882	2.02092
-1.43389	-2.60939	NA	NA	-0.361357	-0.486503
0.0723964	0.151956	NA	NA	0.450729	0.649294
-0.899783	-1.63025	NA	NA	-2.19767	-3.0555
3.20707	5.89847	NA	NA	1.99177	2.80794
1.977	3.6435	NA	NA	0.770541	1.09822
-1.47924	-2.69252	NA	NA	-1.89278	-2.62722
-1.29744	-2.35924	NA	NA	0.729493	1.0405
2.12965	3.92334	NA	NA	0.997206	1.41614
-0.0371156	-0.0488025	NA	NA	-0.236035	-0.311419
-0.878475	-1.59119	NA	NA	-0.091622	-0.109313
-0.633119	-1.1414	NA	NA	0.305835	0.447487
-0.960423	-1.74142	NA	NA	-0.448	-0.608324
-2.43602	-4.4465	NA	NA	-1.98762	-2.76714
1.06467	1.97101	NA	NA	-0.0870144	-0.102833
0.791929	1.47101	NA	NA	0.0341921	0.0669323
-0.370677	-0.66029	NA	NA	-1.11008	-1.5368
-0.494116	-0.88658	NA	NA	-0.6834	-0.937878
2.0021	3.6895	NA	NA	1.16362	1.65124
1.96836	3.62766	NA	NA	0.274735	0.404001
2.28349	4.20535	NA	NA	1.22691	1.74023
0.537514	1.00461	NA	NA	0.485037	0.698882
1.37353	2.5372	NA	NA	0.382465	0.555824
-2.47173	-4.51197	NA	NA	-1.43626	-1.9964
-0.820028	-1.48404	NA	NA	-0.808148	-1.11421
0.435214	0.817077	NA	NA	-0.16514	-0.212449
-0.269745	-0.475261	NA	NA	-1.24502	-1.72576
-0.91203	-1.6527	NA	NA	-1.31285	-1.81964
-0.462791	-0.829155	NA	NA	-0.877273	-1.21203
1.87972	3.46517	NA	NA	0.22415	0.333125
0.0884493	0.181384	NA	NA	-0.522456	-0.715325
-0.0572784	-0.0857652	NA	NA	-1.08606	-1.50433
-0.212258	-0.369876	NA	NA	0.190438	0.286488
0.832569	1.54551	NA	NA	-0.684828	-0.941929
-1.2786	-2.3247	NA	NA	0.248017	0.367363
-1.46974	-2.6751	NA	NA	-0.379235	-0.514272
-0.325587	-0.577631	NA	NA	0.557166	0.80292
-0.928408	-1.68273	NA	NA	0.686207	0.983246
1.35111	2.49611	NA	NA	0.49086	0.710269
0.0526294	0.115719	NA	NA	0.250298	0.371234
0.0308235	0.0757442	NA	NA	-0.152013	-0.19441
0.436355	0.819169	NA	NA	0.375895	0.546619
0.184861	0.358128	NA	NA	0.281702	0.414217
-0.901839	-1.63402	NA	NA	0.24792	0.367137
-0.410662	-0.733592	NA	NA	-0.547558	-0.749726
-0.756978	-1.36846	NA	NA	-0.547231	-0.749042
-0.695862	-1.25642	NA	NA	-0.593865	-0.817336
-0.692464	-1.25019	NA	NA	-0.0547743	-0.0580369
-0.214955	-0.37482	NA	NA	-0.61758	-0.849177
0.703104	1.30818	NA	NA	0.125305	0.195041
-0.739301	-1.33605	NA	NA	-1.45256	-2.01967
-0.52649	-0.945928	NA	NA	0.282725	0.415489
1.20792	2.2336	NA	NA	-0.114154	-0.141113
-0.393821	-0.702718	NA	NA	0.144526	0.221889
0.142541	0.280545	NA	NA	0.46019	0.666881
1.26911	2.34577	NA	NA	1.09766	1.56292
-0.526283	-0.94555	NA	NA	-0.644113	-0.885444
-1.77043	-3.22633	NA	NA	-0.0446548	-0.0436648
-0.0671264	-0.103819	NA	NA	-0.17146	-0.221871
-0.785806	-1.42131	NA	NA	0.725539	1.03773
1.50412	2.7766	NA	NA	0.142429	0.219143
0.839526	1.55826	NA	NA	0.492226	0.710745
3.04009	5.59235	NA	NA	1.52715	2.17029
-0.311057	-0.550994	NA	NA	1.05342	1.50109
1.53857	2.83976	NA	NA	1.16734	1.66457
-0.251051	-0.440991	NA	NA	-0.769849	-1.06637
0.270802	0.515676	NA	NA	1.05112	1.49583
0.606512	1.1311	NA	NA	-1.08132	-1.50894
0.420157	0.789474	NA	NA	0.152377	0.23361
1.25449	2.31899	NA	NA	2.09126	2.96019
-0.864701	-1.56594	NA	NA	-0.672364	-0.928693
-0.598967	-1.07879	NA	NA	-0.0823747	-0.0969837
-0.352875	-0.627656	NA	NA	-0.825581	-1.14458
0.656779	1.22325	NA	NA	-0.430664	-0.588429
-1.77976	-3.24343	NA	NA	-0.534386	-0.734789
-0.298544	-0.528056	NA	NA	0.252302	0.374112
1.47412	2.72161	NA	NA	1.58704	2.25776
1.19916	2.21755	NA	NA	1.11652	1.58989
0.226147	0.433813	NA	NA	-0.0184123	-0.00695349
-0.419769	-0.750287	NA	NA	-0.902364	-1.25373
-0.929256	-1.68428	NA	NA	1.07474	1.53293
1.20597	2.23003	NA	NA	-0.765549	-1.05812
0.339048	0.640785	NA	NA	0.0517605	0.0919314
1.93639	3.56905	NA	NA	0.470699	0.682664
-0.802508	-1.45193	NA	NA	-0.663068	-0.915789
-0.172961	-0.297835	NA	NA	0.470357	0.683205
-0.574947	-1.03476	NA	NA	-0.865087	-1.202
0.900813	1.67062	NA	NA	0.614228	0.885536
2.39998	4.4189	NA	NA	0.591612	0.8531
0.721306	1.34154	NA	NA	-1.79922	-2.51962
-0.59004	-1.06243	NA	NA	-0.630797	-0.871515
0.121589	0.242137	NA	NA	-0.604804	-0.834799
-1.95711	-3.56855	NA	NA	-0.256959	-0.343954
1.48411	2.73993	NA	NA	2.04555	2.90753
-1.50454	-2.7389	NA	NA	-0.457562	-0.627266
-0.839958	-1.52058	NA	NA	-1.09432	-1.52434
-0.662709	-1.19565	NA	NA	-0.643766	-0.889482
0.202711	0.390849	NA	NA	0.533949	0.772477
-1.23586	-2.24634	NA	NA	-1.54289	-2.16014
-1.24306	-2.25955	NA	NA	-0.0977732	-0.119101
-0.210782	-0.367169	NA	NA	0.212822	0.320034
0.989402	1.83302	NA	NA	0.637121	0.920459
-1.18961	-2.16156	NA	NA	-0.322628	-0.437079
-0.364314	-0.648626	NA	NA	0.0126306	0.036886
1.81808	3.35216	NA	NA	1.71489	2.439
-0.303411	-0.536977	NA	NA	0.553097	0.801695
-2.88879	-5.27651	NA	NA	-0.88798	-1.23676
-1.34226	-2.44141	NA	NA	-0.676091	-0.93708
0.221761	0.425773	NA	NA	0.397062	0.579796
0.400494	0.753428	NA	NA	0.0799537	0.131939
1.15841	2.14285	NA	NA	1.11614	1.59636
0.279461	0.531548	NA	NA	0.475411	0.690424
-1.8882	-3.44223	NA	NA	-0.870715	-1.21131
0.732376	1.36184	NA	NA	0.660421	0.952372
-0.087241	-0.140693	NA	NA	-1.37057	-1.9177
-0.547533	-0.984504	NA	NA	0.783586	1.12653
2.33775	4.30482	NA	NA	0.249238	0.371306
0.107333	0.216002	NA	NA	0.0334425	0.0663914
-0.738672	-1.3349	NA	NA	-0.546053	-0.753936
1.0253	1.89883	NA	NA	0.818568	1.17778
-1.70904	-3.1138	NA	NA	-1.3509	-1.89269
1.56213	2.88295	NA	NA	0.626806	0.906709
-1.1406	-2.07171	NA	NA	-0.691502	-0.961211
-0.0602264	-0.0911695	NA	NA	-0.387254	-0.528835
1.21419	2.2451	NA	NA	0.781884	1.12692
0.404516	0.760802	NA	NA	-0.0162458	-0.0039985
[truncated: 3,681 more rows]

## Sheet: ALL
ADA_Z_3	FIX_Z_3	ADA_Z_20	FIX_Z_20	ADA_Z_orig	FIX_Z_orig
1.02568	1.42338	1.55003	1.19725	0.376436	0.330063
-0.474384	-0.634877	-1.01503	-0.757852	-0.876172	-0.646939
-1.74143	-2.37341	-1.06686	-0.79736	-0.920582	-1.05145
1.01458	1.40815	-0.644292	-0.475274	1.85192	2.08532
0.0579866	0.0955984	1.85851	1.43238	0.449928	0.535424
0.232771	0.335423	0.0786999	0.0757947	0.432307	0.422352
0.389784	0.550864	1.24811	0.967128	-0.344982	-0.416864
0.821394	1.14308	-0.793226	-0.588793	0.00847408	0.0240419
-1.45221	-1.97658	-0.500317	-0.365536	0.211318	0.224481
-1.98484	-2.7074	1.3044	1.01004	0.465769	0.426488
0.856336	1.19103	1.1024	0.856069	-0.383123	-0.394178
0.600555	0.840066	-0.638788	-0.471079	0.956319	0.968416
-1.28001	-1.74029	-0.135851	-0.0877376	1.09824	1.24479
-0.381885	-0.507957	0.114744	0.103268	-0.101032	-0.0900683
1.62948	2.25187	1.08107	0.839808	-0.0909487	-0.0860032
-0.902375	-1.22213	-1.034	-0.772316	1.1513	1.30223
-2.18396	-2.98062	-0.980573	-0.73159	-0.0161621	-0.00114039
-0.134695	-0.168783	0.513686	0.407344	0.396119	0.399911
-1.39211	-1.89411	0.129738	0.114696	-0.462869	-0.520651
-1.50241	-2.04544	1.58851	1.22659	-0.995403	-0.97377
-0.858803	-1.16235	1.62374	1.25344	0.989039	0.765031
-1.83794	-2.50584	-1.35948	-1.0204	0.991546	0.77043
1.41564	1.95846	0.0687676	0.0682242	-1.67304	-1.6221
0.427779	0.602998	1.1275	0.875194	-1.85564	-1.70248
-0.48964	-0.65581	0.0727659	0.0712718	1.0875	0.873053
-0.283449	-0.372892	0.767892	0.601102	-1.4093	-1.7196
-0.997075	-1.35207	0.731209	0.573141	-0.447948	-0.476203
0.822159	1.14413	-1.14765	-0.858939	0.686343	0.646695
1.67629	2.3161	-0.0964142	-0.0576784	-1.71586	-1.63271
-0.724175	-0.977619	0.0525859	0.0558905	-0.999912	-1.13594
0.098377	0.151019	0.650762	0.511825	0.728612	0.739171
-0.554351	-0.744601	0.590244	0.465697	-1.18122	-1.29641
1.34599	1.86289	-0.266693	-0.187466	-0.375663	-0.382647
-0.46628	-0.623757	1.85147	1.42701	0.669344	0.851478
0.916717	1.27388	1.77144	1.36601	-1.35942	-1.4646
0.883331	1.22807	2.03608	1.56772	0.0146582	0.0322375
-0.278914	-0.366669	0.676745	0.531629	-1.78212	-1.7148
-0.86041	-1.16455	0.142675	0.124557	0.773401	0.851907
1.16377	1.61286	0.172778	0.147502	-0.321271	-0.294047
-0.370239	-0.491978	-0.45897	-0.334021	0.0112543	0.0279762
0.980588	1.36152	0.819537	0.640466	0.0320771	0.0501667
0.631618	0.882688	-0.584808	-0.429936	-1.33636	-1.59359
-1.00838	-1.36759	-1.23067	-0.922219	-1.20773	-1.28122
-0.130595	-0.163158	0.365502	0.294398	0.268318	0.334747
-1.67314	-2.27971	0.723871	0.567548	1.02376	1.14601
0.458071	0.644562	0.0225771	0.0330175	-0.789161	-0.797424
-0.154286	-0.195665	1.01778	0.791566	-0.209066	-0.23355
0.498997	0.700717	-4.18127	-3.17118	-0.392502	-0.390445
-0.80599	-1.08988	0.57288	0.452462	-0.374612	-0.408601
0.413843	0.583875	-0.166763	-0.111299	-0.259256	-0.180142
2.03241	2.80475	0.868762	0.677986	0.202123	0.170926
0.028873	0.0556511	-1.03169	-0.770551	0.662309	0.648117
0.843203	1.17301	-0.509658	-0.372656	-2.44884	-2.66274
-1.39893	-1.90346	1.20767	0.936307	1.40171	1.05146
0.78755	1.09665	-0.54037	-0.396064	1.05222	1.09087
-1.87261	-2.55341	0.746082	0.584478	-0.558174	-0.612946
-1.88155	-2.56568	0.289831	0.23672	0.283195	0.351861
0.0663684	0.107099	-0.0754266	-0.0416816	-0.491656	-0.438896
0.497192	0.69824	1.7199	1.32673	-0.785494	-0.816312
1.20823	1.67387	-1.22099	-0.914841	0.436933	0.423255
0.519582	0.728962	-0.967149	-0.721358	-1.15394	-0.864497
-0.93947	-1.27303	-0.477026	-0.347784	0.240407	0.224177
-0.499842	-0.669809	1.06016	0.823869	-0.626617	-0.556381
1.03328	1.43381	-0.019731	0.000770009	-0.33273	-0.355474
0.861796	1.19852	-1.31689	-0.987936	0.532481	0.575239
-1.17412	-1.595	1.59686	1.23295	-0.271144	-0.232752
0.595623	0.833299	-0.106446	-0.0653247	1.36225	1.32657
-0.129869	-0.162162	-0.806714	-0.599073	0.585161	0.66219
2.07004	2.85637	-0.194912	-0.132754	0.796983	0.758994
-0.502865	-0.673956	-0.582707	-0.428334	-0.403804	-0.428501
-1.01213	-1.37272	-0.580089	-0.426339	0.308553	0.242404
0.530402	0.743808	-1.85048	-1.39464	-1.40908	-1.35929
-0.0615206	-0.0683796	2.25877	1.73746	1.2321	1.25951
0.242875	0.349287	-0.318274	-0.226782	1.94043	2.11229
0.214203	0.309946	-0.126537	-0.0806383	0.739954	0.655522
-0.315654	-0.417081	0.545692	0.431739	-1.34722	-1.54788
-0.0449838	-0.0456891	2.21086	1.70094	-0.799012	-0.745828
-1.75831	-2.39658	-1.07102	-0.800532	-1.78076	-1.67337
-0.261048	-0.342154	0.599671	0.472882	0.0628632	0.0837523
0.414775	0.585154	-0.80574	-0.598331	0.497954	0.511169
0.176641	0.258406	0.175451	0.149539	0.45295	0.351646
0.788301	1.09768	-0.355374	-0.255059	-1.1838	-1.37401
-0.100636	-0.122051	0.331334	0.268354	-0.172514	-0.108277
-0.163203	-0.2079	-0.513078	-0.375262	0.241706	0.286083
0.908517	1.26263	1.40561	1.08718	-0.973328	-0.9917
-0.606736	-0.816479	-0.117848	-0.0740157	-0.281632	-0.238609
1.18461	1.64145	-0.664245	-0.490483	-0.739284	-0.536934
-1.65069	-2.24891	-0.123648	-0.0784364	2.02091	1.77062
0.322434	0.458452	-1.69133	-1.27333	-0.0897675	-0.0496842
0.630508	0.881166	1.01042	0.785962	0.740854	0.587031
-0.793328	-1.0725	-0.977251	-0.729058	1.82597	1.65272
-1.17909	-1.60182	1.27183	0.985207	0.271995	0.301436
-0.120942	-0.149913	0.668489	0.525336	-0.85751	-0.787236
-1.11148	-1.50905	0.602037	0.474686	1.12211	1.12759
1.60045	2.21204	-0.853848	-0.634999	-1.21219	-1.17517
-0.799754	-1.08132	0.454881	0.362522	0.144414	0.152563
2.27279	3.13457	-0.724439	-0.536363	-0.800066	-0.782825
0.105303	0.160523	-0.836527	-0.621798	-1.13465	-1.23641
1.44116	1.99347	1.05457	0.819609	0.506068	0.442969
0.295513	0.421513	0.886369	0.691406	-0.542757	-0.648032
0.466656	0.656341	-0.475166	-0.346365	-1.30062	-1.39
1.21884	1.68842	-0.46312	-0.337184	-0.0155006	0.00100331
-1.19742	-1.62697	1.15553	0.896566	-0.442147	-0.32455
-0.0592278	-0.0652336	-1.73132	-1.30382	1.50979	2.07507
0.58535	0.819203	-2.01579	-1.52064	-1.66728	-1.69919
0.894089	1.24283	-1.46608	-1.10165	0.987289	0.891137
-0.972476	-1.31832	-0.678939	-0.501683	0.178828	0.188539
0.372683	0.527399	0.844447	0.659453	0.766361	0.621359
-0.243469	-0.318034	-0.691575	-0.511314	-0.569687	-0.539169
-0.298009	-0.39287	-0.354901	-0.254699	-0.0539306	-0.0298852
0.655475	0.915423	-0.551785	-0.404765	-1.1587	-0.984121
-0.334215	-0.442549	-1.0318	-0.770638	0.0275163	0.0371267
0.732391	1.02096	0.406075	0.325322	0.236724	0.26587
0.400711	0.565856	-0.0033858	0.0132285	0.00736315	0.0239212
0.671837	0.937873	-1.24408	-0.932438	0.972919	0.756903
-1.78187	-2.4289	-0.00499812	0.0119995	-0.101791	-0.0932099
-2.56991	-3.51019	1.20296	0.932715	-1.80991	-1.23086
0.23917	0.344203	-0.808338	-0.600312	1.85031	1.7304
-1.10526	-1.50052	0.874558	0.682403	-0.858225	-0.613108
0.82597	1.14936	0.113159	0.102059	0.982314	1.11048
-0.702778	-0.94826	0.915814	0.713848	-1.67098	-1.90214
0.661418	0.923577	-1.01673	-0.759153	1.14865	1.23865
-1.34102	-1.824	0.618914	0.48755	-0.294994	-0.252726
-0.164471	-0.20964	-0.643507	-0.474676	-0.446579	-0.461962
0.258811	0.371154	-2.33798	-1.76621	-0.259213	-0.184501
0.823511	1.14599	0.7432	0.582282	-0.723469	-0.562975
0.401675	0.567179	-0.955448	-0.71244	-0.639399	-0.667042
-0.612856	-0.824877	-0.524899	-0.384273	1.88225	1.83869
-1.26502	-1.71972	-0.721843	-0.534384	0.159732	0.156586
-0.975242	-1.32211	1.84803	1.42439	0.682921	0.878639
1.21774	1.68692	0.671634	0.527733	0.387251	0.450608
1.69965	2.34816	-0.791947	-0.587818	-0.333255	-0.308264
0.104335	0.159194	1.35066	1.04529	0.540943	0.543883
1.05791	1.46761	-0.198744	-0.135675	0.227425	0.288409
0.454365	0.639477	-0.161113	-0.106993	-0.704793	-0.65964
0.123066	0.184895	-1.4011	-1.05212	-0.602513	-0.675638
-0.860522	-1.1647	-1.18006	-0.88364	-0.576497	-0.571382
-0.236309	-0.30821	-0.104472	-0.0638201	1.36681	1.56548
-0.289013	-0.380525	-0.402243	-0.290784	0.911019	0.711205
0.451612	0.635699	-0.644937	-0.475766	-0.426101	-0.399399
0.074403	0.118124	-1.12422	-0.841079	1.54937	1.4306
-0.533234	-0.715625	-0.555183	-0.407355	0.300901	0.318855
1.59216	2.20067	0.0695671	0.0688337	1.38081	1.58744
-1.06343	-1.44312	0.240507	0.199125	-0.108685	-0.0932552
1.25064	1.73206	-0.140977	-0.0916442	-0.566551	-0.570341
-0.0623987	-0.0695845	-0.671984	-0.496381	0.767102	0.866782
-1.03116	-1.39884	-1.51646	-1.14004	-0.556159	-0.57212
1.14987	1.59379	-0.291512	-0.206383	0.822754	0.935462
-0.258259	-0.338328	0.31201	0.253626	0.483614	0.562515
-0.801983	-1.08438	0.638307	0.502331	0.983903	0.996656
-0.0965246	-0.116409	0.181178	0.153904	0.366218	0.507689
-1.19686	-1.6262	1.33929	1.03663	0.656252	0.910823
-2.14563	-2.92803	-0.873659	-0.6501	0.562659	0.70343
-0.284475	-0.374299	-0.606227	-0.446261	-0.522397	-0.383524
-0.284616	-0.374493	0.539275	0.426849	-0.534049	-0.472641
-0.072313	-0.0831881	0.40109	0.321522	-0.145945	-0.159247
-0.518649	-0.695614	0.169439	0.144957	0.414573	0.334324
-0.3554	-0.471617	0.87968	0.686307	0.853286	0.97937
-1.70329	-2.32108	0.301762	0.245814	-0.46006	-0.522863
0.47036	0.661423	-0.401765	-0.290419	-1.59162	-1.71568
0.89321	1.24162	0.499944	0.39687	-0.800114	-0.862197
-0.640052	-0.862192	-0.155022	-0.10235	1.51927	1.64294
1.32653	1.83619	-1.92789	-1.45364	1.16675	1.37471
0.0797751	0.125495	-1.62396	-1.22198	0.761778	0.752057
0.653048	0.912093	0.802565	0.62753	-0.14011	-0.171976
0.800305	1.11415	-0.109704	-0.0678079	2.56357	2.59465
-1.46292	-1.99127	0.70254	0.55129	2.13519	2.70957
0.503918	0.707468	-0.615858	-0.453602	-0.862654	-0.82133
1.30413	1.80545	-0.909738	-0.677599	0.0877235	0.0837387
0.459654	0.646733	0.177661	0.151223	-0.622081	-0.639104
0.24206	0.348169	0.334512	0.270777	-1.10529	-1.05899
-0.852325	-1.15346	1.62283	1.25274	-1.72167	-1.67243
-0.855062	-1.15721	1.11917	0.868845	-0.916166	-0.910258
-0.883336	-1.19601	1.42578	1.10255	-0.49834	-0.506176
-0.339069	-0.449209	0.45976	0.366241	-0.571475	-0.582109
0.334962	0.475641	-1.44083	-1.0824	-1.72161	-1.78785
-0.929668	-1.25958	0.536149	0.424466	-1.80143	-2.0078
0.0459057	0.0790219	0.78485	0.614027	1.06221	0.802676
-1.39454	-1.89744	0.119584	0.106957	1.08965	1.07009
-0.96321	-1.3056	-0.196623	-0.134058	-0.136064	-0.126227
0.682767	0.952871	-0.139555	-0.0905605	-0.0621696	-0.0477825
-1.63632	-2.22919	0.149136	0.129482	-2.1458	-2.05824
-0.6759	-0.911381	0.0831324	0.0791732	-0.758402	-0.85788
0.143983	0.213595	-0.190947	-0.129732	0.803434	0.89161
1.24924	1.73014	0.608409	0.479542	0.461412	0.549762
-1.30126	-1.76945	0.705079	0.553225	-0.130613	-0.10413
-1.50239	-2.04542	0.872823	0.681081	0.0544893	0.0725572
-0.210323	-0.272554	-0.795638	-0.590632	0.488468	0.552727
-0.582991	-0.783898	-1.00146	-0.747512	-0.886069	-0.923853
-1.45553	-1.98112	-0.480559	-0.350476	0.735625	0.784746
-0.722622	-0.975489	-0.582349	-0.428061	-0.374765	-0.265089
-0.745623	-1.00705	0.621695	0.489669	-0.0399412	-0.0289747
-0.193393	-0.249324	0.952641	0.741919	-1.17211	-1.22587
0.184433	0.269098	-0.303862	-0.215797	0.300296	0.283207
3.46065	4.76446	-0.329608	-0.23542	1.89488	2.08314
-0.479913	-0.642463	-0.483805	-0.35295	0.534882	0.601154
2.87386	3.95931	0.92104	0.717832	0.128448	0.140549
0.676727	0.944584	-0.0443549	-0.0179985	0.327256	0.410508
0.97984	1.36049	0.286569	0.234234	-0.646102	-0.599972
-1.14379	-1.55338	-0.00238296	0.0139928	0.467996	0.504782
-0.559154	-0.751192	-1.56416	-1.1764	-0.655869	-0.633021
-0.286243	-0.376725	1.79682	1.38536	1.40277	1.33251
-0.188615	-0.242768	-0.864894	-0.643419	1.01747	1.12792
1.63545	2.26006	1.47026	1.13645	1.16493	0.905354
-1.06877	-1.45045	1.31945	1.0215	0.930497	0.970107
-0.883334	-1.196	0.0889789	0.0836295	-0.715222	-0.807597
1.8104	2.50012	-1.12948	-0.845091	-0.023382	-0.0081064
-0.136811	-0.171687	-1.16871	-0.874992	0.352038	0.351061
0.73697	1.02724	-1.18717	-0.889062	0.798865	0.742889
1.52524	2.10884	0.990358	0.770667	1.22776	1.46024
0.4545	0.639662	-0.503872	-0.368246	0.854169	0.820842
-1.32107	-1.79663	-0.599068	-0.440805	-1.18714	-1.00214
-0.321527	-0.425139	0.0075336	0.0215513	1.28088	1.61185
-1.12596	-1.52892	-1.34217	-1.0072	0.185454	0.2214
-0.182168	-0.233922	-1.64361	-1.23696	0.828024	1.01342
-1.11862	-1.51885	-0.831653	-0.618082	1.39698	1.52614
-2.2454	-3.06492	0.561127	0.443504	0.039801	0.0687058
0.929621	1.29158	-0.183031	-0.123698	-0.447355	-0.44282
-0.788989	-1.06655	0.0450562	0.0501513	1.32227	1.45959
-0.488486	-0.654226	1.19711	0.928252	-1.33403	-1.79653
-0.344771	-0.457033	1.64824	1.27211	-0.333269	-0.242144
-1.13482	-1.54108	-0.859193	-0.639074	-1.57852	-1.36437
1.02626	1.42418	-0.691618	-0.511346	-0.0222368	-0.00302312
0.883502	1.2283	1.11057	0.862295	-0.132453	-0.084097
0.205278	0.2977	-0.708398	-0.524137	-1.54221	-1.42419
0.588331	0.823293	-1.71122	-1.2885	-0.473599	-0.511346
-2.03066	-2.77027	-2.78806	-2.10927	-0.190712	-0.123232
-0.121339	-0.150458	0.144922	0.126269	-0.200651	-0.238114
1.11844	1.55066	0.637352	0.501603	-0.470907	-0.339696
-1.9515	-2.66165	-1.17805	-0.882112	-0.346615	-0.241159
-1.18348	-1.60784	-0.803341	-0.596503	-0.71552	-0.710717
1.32442	1.83329	0.0470081	0.051639	0.409616	0.339902
-1.07951	-1.46518	-1.97478	-1.48938	1.85478	1.78489
2.39175	3.2978	0.650719	0.511792	-0.993873	-0.9142
-0.86543	-1.17144	0.246227	0.203485	-1.44258	-1.31584
0.414286	0.584483	-0.531083	-0.388986	-0.646342	-0.591763
0.002088	0.0188989	1.22061	0.946166	0.350863	0.369935
4.0341	5.55129	0.473522	0.376731	-2.50054	-2.53584
0.425739	0.600198	-0.862274	-0.641422	0.131643	0.133859
0.199492	0.28976	-0.255146	-0.178665	-0.205518	-0.165262
-1.32462	-1.80151	2.00118	1.54112	-0.573678	-0.55001
-0.00105082	0.0145921	-0.728313	-0.539316	1.02346	0.941424
-0.557872	-0.749432	-0.158179	-0.104756	0.726433	0.690051
1.88699	2.60521	-1.87493	-1.41328	-1.44817	-1.65828
-0.35186	-0.466759	-0.22523	-0.155863	-0.166638	-0.1373
0.641019	0.895587	0.464195	0.369621	1.00863	1.07902
-1.59107	-2.1671	2.01737	1.55346	0.107229	0.099557
-2.41154	-3.29288	1.50801	1.16523	-0.122641	-0.131042
-0.74017	-0.999566	0.164783	0.141408	0.72633	0.591389
0.358972	0.508586	1.1162	0.866586	-0.243774	-0.182191
-0.511123	-0.685286	0.0278945	0.0370705	-0.453646	-0.569841
0.868949	1.20833	0.782459	0.612205	0.878563	0.694928
-1.16513	-1.58266	-0.714615	-0.528875	-0.39021	-0.387394
-0.32009	-0.423167	0.920527	0.717441	1.32411	1.03151
1.35046	1.86902	1.00366	0.780804	0.252924	0.261429
0.276321	0.395179	-1.67688	-1.26232	0.660678	0.695118
1.27081	1.75974	-1.50584	-1.13195	-0.685132	-0.604234
0.452887	0.637448	1.29387	1.002	0.205346	0.267107
0.619815	0.866493	-0.789093	-0.585643	-1.1276	-1.14521
-1.93351	-2.63697	0.658378	0.51763	-0.861764	-0.9762
-0.438278	-0.585336	0.355482	0.28676	-0.667719	-0.607854
0.257966	0.369994	0.414887	0.332039	-0.316986	-0.284181
-0.585999	-0.788026	0.495411	0.393415	-0.765952	-0.773259
-0.342944	-0.454526	0.0207582	0.0316312	0.345815	0.382961
-0.329192	-0.435657	-1.4249	-1.07026	-1.37035	-1.38824
-0.258262	-0.338332	-0.0389225	-0.0138578	0.726492	0.661703
-0.916362	-1.24132	1.3281	1.0281	1.04503	1.06926
0.102028	0.156028	-0.223375	-0.154449	-0.785176	-0.586772
0.498851	0.700517	0.804951	0.629349	-0.943334	-0.710658
0.886983	1.23308	-0.0396007	-0.0143748	0.891942	0.97197
0.907868	1.26174	-0.640739	-0.472567	0.545441	0.617109
-0.97473	-1.32141	1.19691	0.928101	-0.174234	-0.164295
1.5988	2.20978	0.201166	0.169139	-1.25147	-1.31679
1.68114	2.32276	-1.09216	-0.816642	-2.1254	-2.04144
-0.216889	-0.281564	0.566633	0.447701	-0.553411	-0.610448
-0.824027	-1.11463	-0.176889	-0.119017	1.16227	1.32095
-1.44198	-1.96254	-0.311906	-0.221928	-0.131917	-0.132765
0.903497	1.25574	0.643135	0.506011	-0.0870079	-0.0771224
-0.997422	-1.35255	-0.235577	-0.163749	-0.418464	-0.463895
-1.38318	-1.88185	0.253805	0.209261	1.17573	1.35988
-0.644479	-0.868268	0.290756	0.237425	0.245236	0.285123
-0.303328	-0.400168	1.89098	1.45713	-0.170479	-0.162968
-0.309531	-0.40868	0.0741917	0.0723585	-0.364497	-0.341064
1.03683	1.43869	2.80521	2.15396	0.949349	1.00082
0.984125	1.36637	-0.802191	-0.595626	-0.829599	-0.613744
1.05984	1.47026	-1.15917	-0.867717	0.463066	0.53416
2.57695	3.55191	0.909844	0.709298	0.0128453	0.0286691
0.566555	0.793414	-0.616952	-0.454436	1.39895	1.08846
0.290867	0.415137	1.15182	0.89373	-0.147997	-0.162465
-0.447646	-0.59819	-0.351533	-0.252132	0.593507	0.634368
0.15488	0.228548	0.621519	0.489535	0.297193	0.421362
1.82637	2.52203	-0.461297	-0.335795	-0.149525	-0.156708
0.669771	0.935038	0.0641331	0.0646918	-0.0753557	-0.0602493
-1.60165	-2.18162	-3.25141	-2.46244	-0.732592	-0.538665
-0.965428	-1.30865	-0.100448	-0.060753	-0.0399968	-0.0213009
2.80539	3.86536	-0.897425	-0.668214	0.27351	0.274667
0.0986175	0.151349	-0.774437	-0.574472	1.24872	1.31691
1.13629	1.57516	-1.57316	-1.18327	-0.0295335	-0.00703207
1.16012	1.60786	1.21886	0.944832	2.03942	2.20393
-0.759127	-1.02558	0.738476	0.578681	-0.756028	-0.737569
0.246495	0.354254	0.973708	0.757976	-0.51824	-0.589062
0.834675	1.16131	1.40842	1.08932	0.991203	1.25779
0.437833	0.616793	0.718053	0.563114	-1.20033	-1.5103
0.073633	0.117067	-1.94243	-1.46472	0.864691	0.873767
0.618976	0.865342	0.0439741	0.0493265	-0.289717	-0.294292
-0.047777	-0.0495217	0.488158	0.387886	-1.11975	-1.02334
0.0907409	0.140541	1.63149	1.25934	-0.313001	-0.274962
0.0279539	0.0543899	0.337185	0.272814	-0.81971	-1.00836
0.265288	0.38004	0.835575	0.65269	0.710301	0.771827
0.0809033	0.127043	0.434111	0.346691	0.644994	0.778568
-1.13196	-1.53715	-1.11716	-0.8357	1.08761	1.31399
-0.496137	-0.664724	0.284615	0.232745	-1.04517	-1.21642
0.402943	0.568919	-0.747119	-0.55365	0.266831	0.210454
1.24591	1.72557	-1.46101	-1.09778	0.704335	0.634966
0.0906383	0.1404	-0.48449	-0.353472	1.02143	1.06605
0.537154	0.753073	-1.60382	-1.20664	0.400489	0.324169
-0.671531	-0.905386	1.33295	1.03179	-0.0290427	-0.0174078
0.28775	0.410861	-0.225465	-0.156042	-0.155224	-0.141403
1.20613	1.67099	1.74048	1.34241	-0.876707	-0.938377
1.45598	2.01381	2.91385	2.23677	0.480359	0.473413
-0.180831	-0.232087	0.0699906	0.0691564	-0.258517	-0.210412
-0.1303	-0.162752	0.940931	0.732993	-0.0153419	0.00451193
0.332004	0.471582	0.852967	0.665946	-0.722632	-0.655016
-0.241754	-0.315681	-0.851197	-0.632979	0.860851	1.00361
-1.13994	-1.5481	-0.737799	-0.546546	-0.358142	-0.328104
0.772458	1.07594	0.837037	0.653804	-0.502909	-0.614794
-0.333306	-0.441301	0.215289	0.179904	-0.327522	-0.30847
0.321729	0.457484	0.773987	0.605747	-2.58203	-2.49072
1.3912	1.92493	-0.743358	-0.550784	1.52815	1.52437
0.481945	0.677319	0.560035	0.442672	-2.22579	-2.74401
-0.4572	-0.611298	1.31642	1.01919	0.244597	0.262848
0.643398	0.898852	-1.74789	-1.31645	-1.0581	-1.19391
0.161897	0.238176	-1.39366	-1.04645	-0.0208264	-0.00793464
-0.137545	-0.172693	0.0302013	0.0388287	1.2444	1.58231
1.42719	1.97431	-0.0366845	-0.0121521	0.281547	0.274461
0.620506	0.867441	-0.703244	-0.520208	0.964993	1.05371
-0.00744258	0.00582183	-1.37204	-1.02997	0.848393	0.82257
0.183051	0.267201	-0.679301	-0.501958	1.41344	1.33326
0.353031	0.500434	-1.87213	-1.41114	-1.95865	-1.42742
-1.11692	-1.51651	0.312748	0.254188	0.497258	0.565082
1.4847	2.05321	-0.0221361	-0.00106317	-0.703049	-0.505067
-1.44921	-1.97245	-0.1556	-0.10279	1.25545	0.983159
-0.591052	-0.794959	0.854848	0.66738	1.23745	1.37342
-0.764175	-1.0325	0.195024	0.164458	0.804833	0.78884
-1.86473	-2.5426	-0.10817	-0.0666385	-1.25424	-1.20783
0.197359	0.286834	3.04367	2.33572	0.215377	0.257235
-1.97427	-2.69289	-0.811833	-0.602975	-0.779826	-0.824581
-2.04472	-2.78957	0.29469	0.240424	1.06394	0.983575
-0.775952	-1.04866	-0.326095	-0.232743	-0.74465	-0.770582
0.538775	0.755296	0.342188	0.276627	1.55593	1.34
1.14458	1.58653	0.447851	0.357164	0.333284	0.36592
-0.290322	-0.382322	0.772897	0.604916	-1.63603	-1.41717
-1.76674	-2.40814	0.932768	0.726771	-1.46012	-1.66448
-1.08303	-1.47001	-1.50689	-1.13275	1.34385	1.54704
-0.809807	-1.09512	-0.563481	-0.41368	-1.50224	-1.33802
-1.55438	-2.11676	0.466502	0.37138	1.82131	1.8246
2.43783	3.36102	-0.164068	-0.109245	1.47133	1.74006
0.736884	1.02713	-0.646364	-0.476854	0.473619	0.502683
-1.31478	-1.788	1.36681	1.0576	-0.593407	-0.589172
-1.16668	-1.58478	-0.360101	-0.258662	0.576265	0.661439
1.85102	2.55585	0.782962	0.612588	-0.203765	-0.185884
0.221389	0.319805	0.0201789	0.0311896	-0.573593	-0.574102
-0.989199	-1.34126	-0.298053	-0.211369	0.294434	0.271167
1.05688	1.4662	-0.775164	-0.575026	2.14783	1.90094
0.334463	0.474956	0.939916	0.732219	-0.269425	-0.278918
-0.566237	-0.76091	0.5278	0.418102	-0.198087	-0.194034
0.238476	0.343252	-0.551814	-0.404787	1.30134	1.28497
1.14938	1.59312	1.31981	1.02177	-0.637707	-0.665622
0.0413466	0.0727664	-1.05497	-0.788296	-0.42099	-0.382212
-0.559653	-0.751875	1.36726	1.05795	0.318887	0.327725
2.76908	3.81553	-0.223385	-0.154457	0.282653	0.32701
-1.84476	-2.51519	-2.54208	-1.92178	0.621503	0.643073
-1.34629	-1.83124	1.14312	0.887102	-1.22498	-1.34946
0.475375	0.668305	NA	NA	-1.1025	-1.0871
-1.25456	-1.70537	NA	NA	-0.327163	-0.294634
-0.970051	-1.31499	NA	NA	0.270911	0.318776
0.606765	0.848588	NA	NA	1.50608	1.62261
-0.48507	-0.649539	NA	NA	-0.93599	-0.939755
0.79959	1.11317	NA	NA	-0.519464	-0.480836
0.336856	0.478241	NA	NA	-0.711911	-0.693115
1.17722	1.63132	NA	NA	1.23229	1.38554
-0.146327	-0.184744	NA	NA	-0.0724506	-0.0586319
-1.55951	-2.1238	NA	NA	1.18171	1.3409
-1.12006	-1.52082	NA	NA	0.550774	0.570675
-0.667021	-0.899198	NA	NA	-0.00219457	0.0139016
-0.841748	-1.13894	NA	NA	0.0096538	0.025006
1.18149	1.63718	NA	NA	-0.39487	-0.457227
-1.00238	-1.35935	NA	NA	0.451183	0.49227
1.35946	1.88137	NA	NA	-0.000493941	0.0154014
0.768195	1.07009	NA	NA	0.475096	0.513796
0.475427	0.668376	NA	NA	1.12487	1.23701
1.62264	2.24249	NA	NA	-0.152612	-0.16472
-0.716611	-0.967241	NA	NA	-0.782915	-0.529322
-1.59011	-2.16579	NA	NA	0.713072	0.67615
-0.198832	-0.256787	NA	NA	0.595117	0.691376
-1.40491	-1.91166	NA	NA	-0.14554	-0.0888489
0.67937	0.94821	NA	NA	0.205592	0.18852
0.37147	0.525735	NA	NA	-0.872422	-0.826773
-1.10418	-1.49903	NA	NA	-0.75025	-0.533107
0.0553854	0.0920293	NA	NA	0.174368	0.20233
-0.0838761	-0.0990539	NA	NA	0.309203	0.346258
-1.0641	-1.44403	NA	NA	0.765192	0.801136
-0.0130703	-0.00190004	NA	NA	0.708622	0.757602
1.83108	2.52849	NA	NA	0.253228	0.202708
-0.0831068	-0.0979983	NA	NA	0.350277	0.384306
-0.0821238	-0.0966496	NA	NA	0.662588	0.5896
-2.05601	-2.80506	NA	NA	-0.177286	-0.194686
-2.05905	-2.80923	NA	NA	1.38848	1.83977
-0.607182	-0.817091	NA	NA	0.818999	0.815079
0.787359	1.09638	NA	NA	1.58408	1.85169
-0.585021	-0.786683	NA	NA	0.544518	0.430169
-0.44508	-0.594668	NA	NA	0.822486	1.0861
-2.3707	-3.23685	NA	NA	-0.107621	-0.109813
-0.0563156	-0.0612377	NA	NA	-0.237377	-0.218953
-0.796898	-1.0774	NA	NA	-0.224709	-0.23422
-0.116643	-0.144014	NA	NA	-0.196581	-0.132657
1.28367	1.77737	NA	NA	1.0337	0.975833
0.436685	0.615217	NA	NA	-0.110787	-0.0998631
0.989907	1.3743	NA	NA	0.426161	0.458916
0.560594	0.785236	NA	NA	-0.510559	-0.541024
1.06681	1.47983	NA	NA	1.02069	1.15796
0.229306	0.330669	NA	NA	0.630758	0.743911
-0.659205	-0.888473	NA	NA	-0.691124	-0.65851
0.580883	0.813074	NA	NA	-2.05365	-2.26243
-2.09069	-2.85264	NA	NA	0.541024	0.621389
1.12786	1.5636	NA	NA	0.335423	0.369422
1.92367	2.65553	NA	NA	-0.428608	-0.313567
-0.791068	-1.0694	NA	NA	-1.78022	-2.18056
1.13777	1.57719	NA	NA	0.466461	0.447554
-2.78619	-3.80695	NA	NA	0.112191	0.102013
-0.316748	-0.418581	NA	NA	-0.127962	-0.0768636
1.09226	1.51475	NA	NA	-0.00555296	0.00982369
1.54	2.12909	NA	NA	-0.449302	-0.498736
-3.32962	-4.55259	NA	NA	0.815746	0.894031
0.729183	1.01656	NA	NA	1.3115	1.16473
1.42509	1.97143	NA	NA	1.36813	1.63742
-0.619756	-0.834344	NA	NA	-1.61093	-1.55962
0.692124	0.965709	NA	NA	0.5026	0.564409
-1.70983	-2.33005	NA	NA	0.0871254	0.10951
-0.761926	-1.02942	NA	NA	-0.356071	-0.318607
0.0118989	0.0323606	NA	NA	0.492747	0.487342
-1.24696	-1.69495	NA	NA	-0.564603	-0.535245
-2.3455	-3.20227	NA	NA	2.03955	2.25146
1.65739	2.29017	NA	NA	-0.0506079	-0.038241
-0.670545	-0.904032	NA	NA	0.239658	0.284826
0.128858	0.192843	NA	NA	1.02744	0.903297
1.09568	1.51943	NA	NA	-2.72016	-2.55134
1.53654	2.12434	NA	NA	0.02092	0.0357689
0.545398	0.764385	NA	NA	-0.142691	-0.146862
0.415444	0.586073	NA	NA	0.398319	0.430409
0.239947	0.345269	NA	NA	-0.785306	-0.810572
0.136335	0.203101	NA	NA	-1.15956	-1.29734
0.000575231	0.0168232	NA	NA	0.547111	0.443187
-0.324233	-0.428852	NA	NA	-0.0530651	-0.0408647
-0.231231	-0.301243	NA	NA	-0.512926	-0.475348
-0.439048	-0.586392	NA	NA	-0.0153272	-0.00180534
-0.208781	-0.270438	NA	NA	-1.93047	-2.29448
-1.76776	-2.40953	NA	NA	0.100414	0.132454
-1.27828	-1.73792	NA	NA	-0.926857	-0.939302
1.40087	1.93819	NA	NA	-0.78827	-0.818353
-0.1597	-0.203093	NA	NA	0.118169	0.144812
-0.48032	-0.643022	NA	NA	0.801211	0.897186
-0.131109	-0.163863	NA	NA	-1.12594	-1.37714
0.127344	0.190765	NA	NA	0.601369	0.577004
0.764209	1.06462	NA	NA	1.16429	1.26079
-2.2511	-3.07274	NA	NA	0.922514	0.976931
0.235926	0.339752	NA	NA	0.768925	0.750257
-0.499584	-0.669455	NA	NA	1.17089	1.27879
-0.586564	-0.788802	NA	NA	-0.0644131	-0.0646848
1.23029	1.70414	NA	NA	0.819	0.994177
0.192059	0.279561	NA	NA	0.248081	0.196779
-0.19469	-0.251104	NA	NA	2.12416	2.26537
-1.62953	-2.21987	NA	NA	-1.39213	-1.47977
-1.00648	-1.36498	NA	NA	0.361018	0.414814
-0.418632	-0.558379	NA	NA	0.0099013	0.0251433
-0.733652	-0.990623	NA	NA	0.169999	0.185908
1.55504	2.14973	NA	NA	1.37466	1.38549
-0.403241	-0.537261	NA	NA	1.49818	1.69049
-1.40049	-1.9056	NA	NA	0.00976998	0.025037
0.00629682	0.0246739	NA	NA	-0.530592	-0.518673
0.877283	1.21977	NA	NA	-0.678816	-0.576195
-0.54883	-0.737025	NA	NA	-1.15064	-1.32696
1.35778	1.87907	NA	NA	-0.543798	-0.468894
0.184214	0.268797	NA	NA	0.382478	0.417892
-0.897416	-1.21533	NA	NA	0.516718	0.395422
-1.02713	-1.39331	NA	NA	0.535999	0.659067
0.429249	0.605014	NA	NA	-0.498396	-0.518027
0.0391778	0.0697905	NA	NA	0.765676	0.785568
-1.30019	-1.76798	NA	NA	-0.84288	-0.857777
-0.891304	-1.20694	NA	NA	-0.0274228	-0.015337
-0.696882	-0.94017	NA	NA	-0.442214	-0.513981
-0.958472	-1.2991	NA	NA	0.132647	0.170631
-0.909122	-1.23139	NA	NA	0.789606	0.900224
-0.85909	-1.16274	NA	NA	-0.116368	-0.0909241
1.01325	1.40634	NA	NA	0.0533831	0.0850742
-1.91849	-2.61636	NA	NA	-0.0391998	-0.0291468
1.04324	1.44749	NA	NA	-1.24542	-0.942316
0.100915	0.154502	NA	NA	-0.0879711	-0.0660184
-1.15584	-1.56991	NA	NA	-1.20455	-1.13559
1.35566	1.87616	NA	NA	-0.503239	-0.480301
0.985228	1.36788	NA	NA	-0.396423	-0.495159
0.494803	0.694962	NA	NA	-0.681332	-0.745571
-2.30418	-3.14557	NA	NA	0.605682	0.569992
-1.59404	-2.17118	NA	NA	0.686242	0.723431
0.945957	1.314	NA	NA	-1.14285	-0.954027
-0.12758	-0.159021	NA	NA	-0.367211	-0.319536
-1.03828	-1.40861	NA	NA	0.687187	0.735608
1.22554	1.69761	NA	NA	1.7585	1.88219
0.13894	0.206676	NA	NA	-0.267802	-0.177909
-1.94109	-2.64738	NA	NA	-0.739637	-0.782704
-1.65908	-2.26042	NA	NA	0.10424	0.123502
0.242623	0.348941	NA	NA	-0.51179	-0.552642
-1.16057	-1.57641	NA	NA	0.884075	0.8559
-1.80686	-2.46319	NA	NA	0.0735188	0.101448
-1.58223	-2.15497	NA	NA	1.15422	0.916216
0.317958	0.452309	NA	NA	1.02643	1.09587
0.772125	1.07548	NA	NA	-0.727688	-0.710657
-0.491963	-0.658997	NA	NA	1.31504	1.4224
-3.28515	-4.49157	NA	NA	0.989278	1.12113
0.283222	0.404648	NA	NA	-0.81259	-0.708026
0.513522	0.720647	NA	NA	0.400763	0.492528
2.27421	3.13652	NA	NA	0.285611	0.227902
-1.11989	-1.52059	NA	NA	-0.523476	-0.598597
-0.777144	-1.0503	NA	NA	-0.25181	-0.215366
-0.408566	-0.544567	NA	NA	-0.858849	-1.00858
2.4791	3.41765	NA	NA	0.83655	1.07061
1.04723	1.45296	NA	NA	0.354163	0.324912
0.68987	0.962617	NA	NA	-0.2547	-0.260838
-0.0620018	-0.0690398	NA	NA	0.745629	0.893799
-0.416681	-0.555701	NA	NA	-0.762324	-0.720113
-0.588263	-0.791132	NA	NA	1.02695	1.09477
-0.204754	-0.264912	NA	NA	-0.480957	-0.508286
-0.980404	-1.3292	NA	NA	1.33154	1.03797
-0.04244	-0.0421987	NA	NA	0.9351	0.928879
-0.336221	-0.445302	NA	NA	-0.37277	-0.37661
-0.618146	-0.832136	NA	NA	-0.223383	-0.164834
-0.25159	-0.329178	NA	NA	0.074154	0.0733231
-1.3157	-1.78926	NA	NA	0.196592	0.216857
-0.0979752	-0.1184	NA	NA	1.70618	1.83136
-1.9797	-2.70035	NA	NA	0.918906	1.07168
-1.10943	-1.50623	NA	NA	0.557197	0.551419
-1.46702	-1.9969	NA	NA	-0.778143	-0.674602
0.864799	1.20264	NA	NA	0.847781	0.827562
1.22951	1.70306	NA	NA	0.636963	0.633438
1.36115	1.8837	NA	NA	-0.79887	-0.762102
-0.277176	-0.364284	NA	NA	-0.170233	-0.151849
2.34891	3.23901	NA	NA	-0.621404	-0.702026
0.964679	1.33969	NA	NA	-0.284324	-0.243539
0.347755	0.493195	NA	NA	-1.61673	-1.53573
0.666706	0.930834	NA	NA	0.51415	0.514769
-0.141013	-0.177452	NA	NA	0.522667	0.55533
0.209591	0.303617	NA	NA	-0.386816	-0.418173
-1.40527	-1.91216	NA	NA	-1.80649	-1.78725
1.68647	2.33006	NA	NA	-0.455434	-0.519243
1.30418	1.80552	NA	NA	-0.202062	-0.18105
-0.65513	-0.882881	NA	NA	-0.0391452	-0.0198766
2.34548	3.23431	NA	NA	-0.73882	-0.730535
-1.68431	-2.29504	NA	NA	-0.487468	-0.447477
-0.297766	-0.392536	NA	NA	-0.0402846	-0.0247083
-1.06467	-1.44482	NA	NA	-0.805211	-0.769458
-0.742812	-1.00319	NA	NA	-1.29734	-1.44011
-0.181759	-0.233361	NA	NA	0.789304	0.901548
2.02354	2.79257	NA	NA	0.117537	0.137791
2.11619	2.9197	NA	NA	2.62879	2.06826
0.0718752	0.114655	NA	NA	1.15344	1.51984
-0.690167	-0.930957	NA	NA	-0.221897	-0.152157
-1.27955	-1.73966	NA	NA	-0.610729	-0.615221
-0.446075	-0.596033	NA	NA	0.507472	0.522152
-0.917124	-1.24237	NA	NA	1.13121	1.31521
1.64739	2.27644	NA	NA	0.175239	0.173866
0.473536	0.665781	NA	NA	0.933201	1.08626
-0.31115	-0.4109	NA	NA	0.105255	0.111563
1.38903	1.92195	NA	NA	0.982774	0.881493
0.162	0.238317	NA	NA	-0.299098	-0.304882
-1.50081	-2.04325	NA	NA	0.469556	0.379087
-0.759994	-1.02677	NA	NA	1.92548	2.10279
-1.7702	-2.41289	NA	NA	1.77736	1.93758
0.923121	1.28266	NA	NA	-0.97532	-0.937519
-1.26557	-1.72048	NA	NA	0.760403	0.599043
-1.6949	-2.30956	NA	NA	-0.458278	-0.501344
-0.302755	-0.399382	NA	NA	-1.56231	-1.94902
-1.19384	-1.62206	NA	NA	-0.65287	-0.635132
-0.100171	-0.121412	NA	NA	-0.29332	-0.270657
-2.04589	-2.79117	NA	NA	0.20165	0.229523
-0.957118	-1.29725	NA	NA	1.31523	1.33423
-0.780874	-1.05542	NA	NA	-0.23332	-0.255299
0.398662	0.563046	NA	NA	-2.61278	-2.55762
1.53994	2.12901	NA	NA	-0.438948	-0.309907
-1.47723	-2.0109	NA	NA	1.45535	1.09806
-2.04901	-2.79545	NA	NA	2.24079	2.07051
0.773856	1.07786	NA	NA	0.00518059	0.0213928
0.000642384	0.0169154	NA	NA	-0.449958	-0.371906
1.28243	1.77567	NA	NA	-0.755683	-0.876138
2.27755	3.1411	NA	NA	-0.301483	-0.307744
-1.12572	-1.52858	NA	NA	-0.0144396	0.00259968
1.04335	1.44764	NA	NA	-1.02217	-1.06522
-0.245802	-0.321235	NA	NA	-0.0760914	-0.0401574
1.88367	2.60065	NA	NA	-0.915922	-0.662991
-0.359001	-0.476557	NA	NA	0.684813	0.524044
-0.752759	-1.01684	NA	NA	-0.147108	-0.126061
0.26431	0.378698	NA	NA	-0.435042	-0.420588
1.97419	2.72486	NA	NA	-0.567726	-0.640608
0.33037	0.46934	NA	NA	-0.240499	-0.274217
-0.578761	-0.778094	NA	NA	1.10669	1.10503
0.672299	0.938508	NA	NA	-0.40209	-0.290474
-0.582083	-0.782653	NA	NA	-1.19864	-1.43164
0.667592	0.932049	NA	NA	-0.438657	-0.312526
0.935988	1.30032	NA	NA	0.378711	0.316439
-0.0533534	-0.0571733	NA	NA	0.843731	0.94298
0.733634	1.02267	NA	NA	1.34788	1.46036
0.53519	0.750378	NA	NA	-0.271788	-0.22944
0.276542	0.395482	NA	NA	0.00605402	0.0216951
-1.16322	-1.58005	NA	NA	-0.601726	-0.725346
1.35542	1.87583	NA	NA	1.68455	1.75674
2.21179	3.05086	NA	NA	-2.29072	-2.33289
1.67652	2.31642	NA	NA	1.1841	0.918328
0.387901	0.54828	NA	NA	0.990767	1.22685
-2.25234	-3.07444	NA	NA	-2.05907	-2.05998
-0.376469	-0.500526	NA	NA	-1.01852	-1.12137
-0.586422	-0.788606	NA	NA	0.637695	0.73109
0.518274	0.727167	NA	NA	1.91065	1.49315
0.128884	0.192878	NA	NA	-2.17867	-2.27455
0.0798675	0.125622	NA	NA	-1.32393	-1.37473
0.0529685	0.088713	NA	NA	0.157829	0.182188
1.49995	2.07414	NA	NA	0.297179	0.28459
1.25152	1.73327	NA	NA	0.511493	0.477816
-0.399414	-0.532009	NA	NA	0.542053	0.419998
0.310954	0.442699	NA	NA	1.06837	1.15308
-0.231595	-0.301741	NA	NA	1.31313	1.32558
2.28197	3.14717	NA	NA	-0.254005	-0.243641
-0.352519	-0.467663	NA	NA	-0.539594	-0.507309
1.03001	1.42933	NA	NA	0.621214	0.632094
0.707649	0.987012	NA	NA	-1.5491	-1.71004
1.77688	2.45412	NA	NA	-0.867182	-0.863597
0.110162	0.167189	NA	NA	0.811176	0.829906
-0.951071	-1.28895	NA	NA	0.740662	0.728221
1.23828	1.71509	NA	NA	-0.400788	-0.281207
0.371232	0.525408	NA	NA	0.12826	0.114291
-2.56193	-3.49924	NA	NA	1.03482	1.12393
-4.71503	-6.45355	NA	NA	0.483328	0.474276
-1.27716	-1.73638	NA	NA	0.473524	0.509252
-2.11839	-2.89064	NA	NA	-0.501203	-0.554174
-0.125221	-0.155785	NA	NA	0.858168	0.895912
0.373971	0.529166	NA	NA	1.19527	1.15588
1.64166	2.26858	NA	NA	-1.39739	-1.34638
-1.32097	-1.79649	NA	NA	-1.27799	-1.31401
0.542018	0.759746	NA	NA	-1.76225	-1.59319
2.94537	4.05743	NA	NA	1.04304	1.23595
2.40342	3.31381	NA	NA	1.65449	1.55408
-1.43213	-1.94902	NA	NA	0.841531	0.952478
-1.96215	-2.67627	NA	NA	0.390041	0.455199
0.932948	1.29615	NA	NA	0.75455	0.855976
-0.395012	-0.525969	NA	NA	0.841736	0.954851
-0.364347	-0.483893	NA	NA	-1.18687	-1.2626
0.704695	0.982959	NA	NA	0.0732664	0.100374
-0.478659	-0.640742	NA	NA	1.14547	1.25027
0.264517	0.378982	NA	NA	0.171989	0.180698
0.269472	0.385781	NA	NA	-0.948856	-0.825087
-0.0947957	-0.114037	NA	NA	1.35205	1.41589
-0.383842	-0.510643	NA	NA	1.20886	1.32279
0.156577	0.230876	NA	NA	1.41368	1.46337
-0.1909	-0.245903	NA	NA	0.402394	0.410069
-0.80995	-1.09531	NA	NA	0.871127	0.848132
-1.19241	-1.62009	NA	NA	-0.24337	-0.242689
0.00934733	0.0288596	NA	NA	-0.42585	-0.561049
0.999373	1.38729	NA	NA	-1.57265	-1.42846
-0.277652	-0.364937	NA	NA	1.01651	0.928973
-0.427376	-0.570376	NA	NA	1.23094	1.41883
1.20655	1.67156	NA	NA	0.390511	0.388979
1.2504	1.73173	NA	NA	2.66279	2.73919
-1.29577	-1.76191	NA	NA	-1.48087	-1.66257
0.552367	0.773946	NA	NA	-0.374239	-0.402406
0.862598	1.19962	NA	NA	0.375653	0.379887
-1.72549	-2.35154	NA	NA	0.331199	0.338877
0.984262	1.36656	NA	NA	0.488649	0.486811
1.89844	2.62091	NA	NA	-0.39971	-0.445021
0.960167	1.3335	NA	NA	-0.122353	-0.118894
1.30935	1.81262	NA	NA	-1.4082	-1.51719
-0.610365	-0.821459	NA	NA	-0.368181	-0.435515
-0.677811	-0.914003	NA	NA	-0.367135	-0.378185
-0.0738162	-0.0852506	NA	NA	0.531085	0.502408
0.231331	0.333447	NA	NA	-0.285836	-0.262374
0.100472	0.153893	NA	NA	0.514614	0.583876
-1.36712	-1.85981	NA	NA	-0.374742	-0.391498
-0.13115	-0.16392	NA	NA	0.164566	0.191467
-1.33165	-1.81114	NA	NA	-1.46403	-1.63376
0.0513061	0.086432	NA	NA	-0.0587485	-0.0373607
-0.510103	-0.683887	NA	NA	1.35028	1.57253
1.62607	2.24719	NA	NA	-0.898773	-1.08184
1.20136	1.66444	NA	NA	0.646376	0.487851
1.06284	1.47437	NA	NA	-0.265192	-0.21774
0.116294	0.175603	NA	NA	0.00979348	0.0268754
0.21104	0.305605	NA	NA	-2.4691	-3.3714
-0.67615	-0.911724	NA	NA	-0.030097	-0.00619507
-0.49565	-0.664057	NA	NA	0.210578	0.198399
0.510937	0.7171	NA	NA	-0.915713	-0.714304
-0.872037	-1.1805	NA	NA	-2.5766	-2.72706
-1.18293	-1.60708	NA	NA	0.199139	0.208788
-1.02197	-1.38624	NA	NA	0.79635	0.913544
1.13212	1.56943	NA	NA	1.20203	1.28362
-0.347031	-0.460134	NA	NA	-0.558005	-0.628097
-0.478354	-0.640324	NA	NA	0.446312	0.573537
-0.201399	-0.260309	NA	NA	-2.83905	-3.09892
-0.247356	-0.323368	NA	NA	2.03566	2.06826
-2.03249	-2.77278	NA	NA	-1.48489	-1.63568
1.74996	2.41719	NA	NA	-0.888457	-0.77215
-0.336557	-0.445762	NA	NA	-0.209408	-0.134865
-0.0695024	-0.0793316	NA	NA	-1.1788	-1.20392
-0.610368	-0.821463	NA	NA	-0.800439	-0.933213
-2.36462	-3.2285	NA	NA	0.30526	0.322563
0.477384	0.671061	NA	NA	-0.106646	-0.0679535
-2.942	-4.02073	NA	NA	-0.620324	-0.564938
1.3379	1.85179	NA	NA	-1.7254	-1.80059
0.727599	1.01439	NA	NA	1.08288	1.32636
-1.38051	-1.87818	NA	NA	-0.881361	-1.04604
-3.11637	-4.25999	NA	NA	-0.919108	-0.906981
-2.02798	-2.7666	NA	NA	0.00903649	0.026646
0.352129	0.499196	NA	NA	1.0103	1.01038
1.43402	1.98368	NA	NA	1.52344	1.60012
-1.28431	-1.74618	NA	NA	0.0212771	0.0393425
0.724424	1.01003	NA	NA	0.0349141	0.0546128
-0.633489	-0.853187	NA	NA	-0.632273	-0.646715
0.0944284	0.145601	NA	NA	1.10606	1.22763
0.0239232	0.0488594	NA	NA	-0.302879	-0.289817
1.9581	2.70277	NA	NA	-0.809016	-0.777445
-0.0330909	-0.0293707	NA	NA	0.0552073	0.0566522
0.765652	1.0666	NA	NA	-0.653151	-0.548233
-0.700297	-0.944856	NA	NA	0.414741	0.416394
-2.67292	-3.65153	NA	NA	-1.2282	-1.26998
-1.09989	-1.49314	NA	NA	-0.423745	-0.415942
-0.995625	-1.35008	NA	NA	-2.02706	-2.3184
-1.1702	-1.58962	NA	NA	1.50374	1.52221
-1.17738	-1.59947	NA	NA	-0.556793	-0.507815
-1.7184	-2.34182	NA	NA	-1.03072	-1.06983
-1.15843	-1.57347	NA	NA	0.266756	0.283306
-0.336037	-0.445049	NA	NA	-0.00667437	0.008326
0.862098	1.19893	NA	NA	1.41789	1.65099
0.178649	0.261161	NA	NA	-0.453304	-0.442636
0.456161	0.64194	NA	NA	0.42495	0.485072
3.2936	4.53524	NA	NA	0.961536	0.981077
-0.601033	-0.808654	NA	NA	0.752278	0.958286
0.228134	0.32906	NA	NA	0.34928	0.377954
0.123946	0.186103	NA	NA	0.622259	0.619476
-0.776356	-1.04922	NA	NA	1.25497	1.31858
-0.637149	-0.85821	NA	NA	-0.69722	-0.698569
1.23144	1.70572	NA	NA	0.388562	0.394961
0.840323	1.16906	NA	NA	-2.1915	-2.46346
-0.72715	-0.981702	NA	NA	0.520396	0.539442
-0.15547	-0.19729	NA	NA	1.62704	1.71357
1.78171	2.46076	NA	NA	0.316838	0.40495
0.324489	0.461271	NA	NA	-0.104201	-0.099024
0.44803	0.630784	NA	NA	0.251796	0.275404
0.652421	0.911233	NA	NA	-0.981512	-0.86713
-2.61036	-3.56569	NA	NA	-0.638081	-0.45061
-0.539844	-0.724696	NA	NA	-0.49843	-0.524707
1.3796	1.909	NA	NA	-0.773417	-0.848386
3.09381	4.26111	NA	NA	1.05024	1.26117
-1.53386	-2.08861	NA	NA	-1.55974	-1.66588
-0.660498	-0.890247	NA	NA	0.806743	0.801451
-1.20037	-1.63101	NA	NA	-0.714511	-0.719841
0.419102	0.591092	NA	NA	0.720225	0.765931
-1.06176	-1.44082	NA	NA	0.730045	0.69386
0.466679	0.656372	NA	NA	-1.56106	-1.48956
0.357995	0.507245	NA	NA	-0.90067	-0.665989
0.0104257	0.0303392	NA	NA	0.530798	0.508403
0.181628	0.265249	NA	NA	-2.96975	-3.17226
-1.17188	-1.59192	NA	NA	0.66529	0.526991
1.07451	1.49039	NA	NA	0.147024	0.178483
-0.853785	-1.15546	NA	NA	0.151395	0.12995
-1.85316	-2.52672	NA	NA	0.121733	0.153262
0.275122	0.393534	NA	NA	0.899657	1.08795
0.117477	0.177226	NA	NA	-0.467563	-0.418974
0.694407	0.968842	NA	NA	0.702636	0.67278
0.083832	0.131061	NA	NA	-0.0471715	-0.03457
0.250299	0.359474	NA	NA	-0.0670471	-0.0556937
0.634815	0.887075	NA	NA	0.638622	0.501406
0.778507	1.08424	NA	NA	-0.237163	-0.170804
0.462855	0.651125	NA	NA	0.420064	0.499156
0.0556147	0.0923439	NA	NA	0.178985	0.212098
0.113175	0.171323	NA	NA	0.0971083	0.129434
-0.370047	-0.491714	NA	NA	0.318233	0.42046
-1.03077	-1.39831	NA	NA	-1.16429	-1.15044
-1.39324	-1.89565	NA	NA	0.452602	0.369227
-2.03378	-2.77456	NA	NA	-0.357881	-0.362988
0.125786	0.188627	NA	NA	0.0784339	0.103701
1.39181	1.92577	NA	NA	-0.87199	-0.97218
0.314537	0.447616	NA	NA	0.111095	0.0982636
-0.716433	-0.966997	NA	NA	-1.7969	-1.60546
0.623588	0.871671	NA	NA	-0.312463	-0.378448
-1.93558	-2.6398	NA	NA	-0.0595584	-0.0448674
0.321612	0.457324	NA	NA	0.888532	0.67759
0.980857	1.36188	NA	NA	-1.9556	-1.95515
-1.11314	-1.51133	NA	NA	0.456512	0.358244
0.66545	0.92911	NA	NA	0.554996	0.430488
-1.7266	-2.35306	NA	NA	0.293938	0.316924
1.59955	2.2108	NA	NA	0.999343	1.21268
1.17536	1.62877	NA	NA	-0.100411	-0.0900252
0.383223	0.541861	NA	NA	0.5705	0.636286
0.861466	1.19807	NA	NA	-1.46359	-1.65985
-0.383951	-0.510793	NA	NA	0.483358	0.505662
0.0525724	0.0881695	NA	NA	1.25263	1.41793
-0.570046	-0.766136	NA	NA	0.0985312	0.118501
0.589686	0.825153	NA	NA	0.573194	0.73878
-1.42924	-1.94505	NA	NA	-0.799726	-0.801291
0.053238	0.0890827	NA	NA	0.257218	0.327705
-0.82643	-1.11793	NA	NA	1.25443	1.72988
1.2288	1.70209	NA	NA	0.00780577	0.023568
1.42029	1.96484	NA	NA	1.00036	1.22313
0.312662	0.445043	NA	NA	-0.553096	-0.569546
-0.599772	-0.806925	NA	NA	0.112862	0.103421
0.259817	0.372533	NA	NA	0.616842	0.665073
0.486882	0.684093	NA	NA	-0.774158	-0.691461
-1.10017	-1.49353	NA	NA	2.19844	2.41709
0.979698	1.36029	NA	NA	0.210066	0.201231
-0.890724	-1.20614	NA	NA	-1.06827	-1.06678
-0.618502	-0.832623	NA	NA	0.958212	0.992069
0.0654161	0.105793	NA	NA	-0.259821	-0.290764
-0.648232	-0.873417	NA	NA	-1.34899	-1.36246
-0.393414	-0.523777	NA	NA	-0.200424	-0.236846
-0.738251	-0.996933	NA	NA	-0.0326482	-0.0179735
-1.63331	-2.22506	NA	NA	0.369656	0.42417
0.376656	0.53285	NA	NA	-1.42862	-1.77272
0.0895833	0.138953	NA	NA	-1.16203	-1.15085
-2.22301	-3.0342	NA	NA	-1.44472	-1.42561
1.87762	2.59235	NA	NA	-1.18996	-1.23688
-0.454185	-0.607161	NA	NA	-1.37823	-1.4926
-0.165586	-0.21117	NA	NA	-0.580044	-0.558872
0.479067	0.67337	NA	NA	-1.34649	-1.44925
-0.691633	-0.932968	NA	NA	0.916769	0.886907
-0.50956	-0.683142	NA	NA	0.729856	0.856917
-2.58216	-3.527	NA	NA	-1.09239	-1.11996
-0.938771	-1.27207	NA	NA	0.833034	0.748325
2.0462	2.82366	NA	NA	-0.281378	-0.320502
1.668	2.30472	NA	NA	-0.772145	-0.697609
-1.7311	-2.35924	NA	NA	0.790449	0.865643
0.225427	0.325347	NA	NA	-0.093293	-0.0630932
1.17427	1.62728	NA	NA	0.901191	1.01385
0.0817467	0.1282	NA	NA	-1.9437	-1.92713
2.14946	2.96535	NA	NA	1.3438	1.82861
-1.21588	-1.65229	NA	NA	-0.853248	-0.888978
0.998435	1.386	NA	NA	0.638207	0.67216
-0.0541394	-0.0582518	NA	NA	0.138379	0.163242
1.67924	2.32014	NA	NA	-1.41045	-1.73435
-1.93755	-2.64251	NA	NA	1.03377	1.02771
0.62108	0.868229	NA	NA	-1.62964	-1.78306
0.69307	0.967008	NA	NA	0.899625	0.942087
-0.369475	-0.49093	NA	NA	-0.276571	-0.293405
-0.543595	-0.729843	NA	NA	-0.502374	-0.471939
1.73537	2.39717	NA	NA	-0.514855	-0.47941
1.04948	1.45605	NA	NA	-0.156229	-0.104883
-0.563241	-0.756798	NA	NA	-0.881059	-0.790453
-0.381086	-0.506861	NA	NA	-0.100246	-0.0579831
0.712684	0.993921	NA	NA	0.486213	0.651113
0.159922	0.235466	NA	NA	0.925585	0.946944
1.93252	2.66768	NA	NA	0.174632	0.147406
0.894131	1.24289	NA	NA	-2.43701	-2.44527
0.504751	0.708612	NA	NA	-0.0585135	-0.0457366
-2.18836	-2.98666	NA	NA	1.2055	0.903904
0.996131	1.38284	NA	NA	-1.14829	-1.49095
-1.8443	-2.51456	NA	NA	0.623533	0.732929
-0.53492	-0.71794	NA	NA	0.931634	1.09904
-2.0241	-2.76127	NA	NA	0.718932	0.797483
0.0542267	0.0904394	NA	NA	-0.3097	-0.272267
0.512562	0.71933	NA	NA	0.421375	0.456456
-0.480176	-0.642824	NA	NA	-0.562686	-0.492932
1.0222	1.41861	NA	NA	-0.764108	-0.672844
-0.930117	-1.2602	NA	NA	-1.46133	-1.71209
0.746218	1.03993	NA	NA	0.659288	0.699725
-1.27112	-1.7281	NA	NA	-2.34466	-2.96284
0.577531	0.808475	NA	NA	-0.238408	-0.264878
-0.487949	-0.65349	NA	NA	0.492341	0.538083
0.461353	0.649065	NA	NA	-0.558835	-0.539634
-0.0650555	-0.0732299	NA	NA	-0.331595	-0.355499
-0.905112	-1.22589	NA	NA	-0.00833006	0.00491098
-1.1422	-1.55119	NA	NA	0.870639	0.636522
0.280578	0.40102	NA	NA	0.14232	0.180853
1.18938	1.64801	NA	NA	-1.5425	-1.81452
-1.26725	-1.72278	NA	NA	0.832311	0.90508
-0.951482	-1.28951	NA	NA	0.311062	0.41375
1.93266	2.66787	NA	NA	0.163743	0.160811
-0.70821	-0.955713	NA	NA	0.29212	0.300091
-1.03722	-1.40715	NA	NA	-0.0848882	-0.074425
-2.53627	-3.46402	NA	NA	-1.66168	-1.72646
-0.51657	-0.692761	NA	NA	-0.623343	-0.464725
1.66263	2.29736	NA	NA	2.21947	1.86815
1.89186	2.61189	NA	NA	0.701693	0.720843
2.16349	2.9846	NA	NA	-1.89009	-1.81548
1.53703	2.12502	NA	NA	0.662509	0.702679
0.178177	0.260514	NA	NA	-1.58089	-1.50924
-1.01408	-1.37541	NA	NA	-0.946535	-0.915341
-0.255943	-0.33515	NA	NA	1.04856	1.13832
1.98427	2.73869	NA	NA	0.700458	0.778174
-0.0122558	-0.000782439	NA	NA	-0.0233194	-0.00113529
-0.254522	-0.3332	NA	NA	-0.122624	-0.110442
-1.62882	-2.2189	NA	NA	1.06792	1.04629
0.555742	0.778578	NA	NA	-0.519597	-0.653901
0.19449	0.282897	NA	NA	-0.940982	-1.01837
-0.60795	-0.818145	NA	NA	-2.20821	-2.02965
-0.810933	-1.09666	NA	NA	-0.0815968	-0.0645897
-0.796558	-1.07694	NA	NA	-0.810841	-0.888217
0.671245	0.937061	NA	NA	-0.0966776	-0.0963901
-0.580529	-0.78052	NA	NA	-0.932544	-1.04636
-0.681316	-0.918812	NA	NA	-0.709232	-0.740119
0.218688	0.316099	NA	NA	-0.166221	-0.178925
1.31971	1.82684	NA	NA	2.33814	2.58811
0.606163	0.847761	NA	NA	-0.419013	-0.440257
3.23911	4.46048	NA	NA	0.51225	0.6084
1.60652	2.22037	NA	NA	-0.77162	-0.638842
-0.348395	-0.462005	NA	NA	-1.19582	-1.29905
0.458315	0.644896	NA	NA	-1.71551	-1.82884
1.32192	1.82986	NA	NA	-0.0650625	-0.0553118
0.222329	0.321095	NA	NA	-0.889464	-0.859364
-0.220869	-0.287025	NA	NA	-0.377351	-0.364917
-0.654308	-0.881753	NA	NA	-1.47041	-1.49498
-0.365613	-0.48563	NA	NA	0.145975	0.18568
-0.600376	-0.807752	NA	NA	-1.04753	-1.05056
0.379866	0.537256	NA	NA	-0.217312	-0.227858
-1.71201	-2.33305	NA	NA	-2.13542	-2.01389
1.46915	2.03189	NA	NA	0.6657	0.835162
-1.36415	-1.85574	NA	NA	0.227437	0.235076
-0.858048	-1.16131	NA	NA	-0.69081	-0.693343
-0.757847	-1.02382	NA	NA	0.708802	0.761346
-0.910241	-1.23292	NA	NA	0.915787	0.725111
-0.904531	-1.22509	NA	NA	-0.731453	-0.737257
-0.982298	-1.3318	NA	NA	-0.229281	-0.164192
-0.362863	-0.481857	NA	NA	-0.0388549	-0.0175866
-1.42966	-1.94563	NA	NA	-0.555306	-0.572017
0.304595	0.433974	NA	NA	-1.9748	-2.10163
-1.75351	-2.38999	NA	NA	-0.74133	-0.710066
0.732689	1.02137	NA	NA	-0.621404	-0.702026
-0.506151	-0.678466	NA	NA	-0.538591	-0.390591
0.353426	0.500976	NA	NA	-0.35373	-0.317088
-0.900968	-1.2202	NA	NA	1.71546	2.08907
1.12114	1.55437	NA	NA	-1.46957	-1.37176
1.46404	2.02486	NA	NA	-0.153532	-0.0990243
-0.116835	-0.144277	NA	NA	1.22834	1.46721
1.17981	1.63487	NA	NA	-0.100191	-0.0889412
1.69917	2.3475	NA	NA	1.52644	1.69959
2.27762	3.1412	NA	NA	0.118814	0.162096
1.97985	2.73263	NA	NA	-1.65172	-1.56357
0.988127	1.37186	NA	NA	0.297142	0.24423
1.28364	1.77734	NA	NA	0.5823	0.605791
-0.655879	-0.883909	NA	NA	1.15771	0.917465
0.335059	0.475775	NA	NA	-1.27907	-1.65369
0.203508	0.295271	NA	NA	0.458722	0.564172
-1.15592	-1.57002	NA	NA	-0.279947	-0.290915
0.702515	0.979967	NA	NA	0.604094	0.613374
1.5807	2.18494	NA	NA	-0.57707	-0.595862
0.257261	0.369027	NA	NA	0.347383	0.281121
0.801171	1.11533	NA	NA	-0.111816	-0.090249
0.452748	0.637257	NA	NA	-0.517206	-0.635547
1.16848	1.61932	NA	NA	-1.47846	-1.45751
-0.756065	-1.02138	NA	NA	-0.31748	-0.292809
-3.69183	-5.04959	NA	NA	0.141762	0.179359
-0.920548	-1.24707	NA	NA	0.944419	1.05905
-1.63154	-2.22263	NA	NA	1.2314	1.40247
-0.135362	-0.169698	NA	NA	-0.302318	-0.263037
0.188169	0.274225	NA	NA	-1.14856	-1.04459
-0.587114	-0.789555	NA	NA	0.652517	0.599968
1.52851	2.11334	NA	NA	1.03722	0.821445
-0.892734	-1.2089	NA	NA	-0.555846	-0.378543
1.16494	1.61447	NA	NA	-0.0465467	-0.0355604
0.781511	1.08836	NA	NA	-0.0633977	-0.0417465
0.779869	1.08611	NA	NA	0.169338	0.174134
0.183947	0.268431	NA	NA	-1.25251	-1.24446
0.190561	0.277507	NA	NA	-1.34058	-1.42012
-0.509623	-0.683228	NA	NA	-0.445897	-0.319644
0.356576	0.505299	NA	NA	-1.19816	-1.16782
0.490996	0.689738	NA	NA	0.147549	0.162374
-1.00775	-1.36672	NA	NA	-0.244315	-0.260846
0.681948	0.951746	NA	NA	-1.43666	-1.46075
-1.67662	-2.28449	NA	NA	-0.0100075	0.00526077
0.284732	0.40672	NA	NA	0.101791	0.0923014
1.00048	1.38882	NA	NA	-0.217206	-0.223363
1.49407	2.06607	NA	NA	-0.0375641	-0.018511
-0.109133	-0.13371	NA	NA	0.577168	0.455234
-1.50749	-2.05243	NA	NA	0.493395	0.554281
-0.513679	-0.688794	NA	NA	1.98409	1.95988
-0.00304294	0.0118587	NA	NA	0.626142	0.872696
-1.49766	-2.03894	NA	NA	0.901557	1.03605
-0.97487	-1.3216	NA	NA	0.490753	0.448083
-0.574277	-0.771941	NA	NA	0.229201	0.282665
1.05995	1.47041	NA	NA	-2.67876	-1.93847
1.15693	1.60348	NA	NA	0.913368	0.835324
0.338877	0.481013	NA	NA	-1.0675	-1.11824
1.17726	1.63138	NA	NA	1.11564	1.41125
0.222932	0.321923	NA	NA	-1.48816	-1.6229
0.0443375	0.0768703	NA	NA	-0.836214	-0.75298
0.26465	0.379165	NA	NA	-0.144266	-0.1534
-0.802598	-1.08523	NA	NA	-0.437801	-0.417622
-0.291873	-0.38445	NA	NA	-0.540312	-0.378565
0.560067	0.784512	NA	NA	0.818451	0.864861
-0.965989	-1.30942	NA	NA	0.322184	0.383242
-1.09884	-1.49171	NA	NA	0.994321	1.11359
-0.198825	-0.256778	NA	NA	-1.367	-1.55077
1.42227	1.96756	NA	NA	-0.487718	-0.48532
-1.85713	-2.53217	NA	NA	-0.30007	-0.289072
-1.41216	-1.92162	NA	NA	-1.09072	-1.35961
-1.86793	-2.54699	NA	NA	0.244609	0.201076
-0.279579	-0.367582	NA	NA	1.17623	1.33685
0.239257	0.344323	NA	NA	0.648248	0.746762
-0.525977	-0.705669	NA	NA	-0.639523	-0.675043
0.196251	0.285314	NA	NA	-0.997765	-0.725724
0.361844	0.512527	NA	NA	-0.260564	-0.175657
-0.300782	-0.396675	NA	NA	-1.03857	-1.2558
-0.437522	-0.584298	NA	NA	0.806026	0.624201
2.09286	2.88769	NA	NA	0.501721	0.481696
-0.240752	-0.314306	NA	NA	-0.133982	-0.0875001
-1.43971	-1.95942	NA	NA	1.72216	1.57649
1.28883	1.78446	NA	NA	-0.815029	-0.816401
-1.06986	-1.45194	NA	NA	0.386299	0.426148
-1.08398	-1.47131	NA	NA	0.167437	0.187255
-0.339934	-0.450395	NA	NA	1.35203	1.3298
-0.0773498	-0.0900991	NA	NA	-1.32376	-1.34243
-0.128662	-0.160506	NA	NA	-0.707583	-0.70801
0.39351	0.555976	NA	NA	-0.420746	-0.301648
0.0510052	0.0860191	NA	NA	0.274276	0.342483
0.216424	0.312993	NA	NA	-0.605576	-0.671167
-2.11091	-2.88038	NA	NA	1.03823	1.06364
-0.568083	-0.763443	NA	NA	-1.04951	-1.17189
0.687052	0.95875	NA	NA	0.0464456	0.0686891
-1.30179	-1.77018	NA	NA	-0.576013	-0.599583
0.944147	1.31152	NA	NA	-0.198406	-0.216005
-0.201747	-0.260787	NA	NA	-0.250992	-0.248968
0.405937	0.573028	NA	NA	-0.71787	-0.750795
-1.25461	-1.70544	NA	NA	0.638408	0.692529
0.521068	0.731001	NA	NA	0.972575	1.19726
0.0331208	0.0614795	NA	NA	-0.804928	-0.918575
-0.543631	-0.729892	NA	NA	0.715014	0.693035
1.97181	2.72159	NA	NA	-1.14126	-1.2864
0.370817	0.524839	NA	NA	0.148579	0.160193
-0.675936	-0.91143	NA	NA	-0.415641	-0.445991
0.669088	0.934101	NA	NA	-1.94582	-2.46129
0.267618	0.383238	NA	NA	0.674073	0.849656
1.52079	2.10274	NA	NA	-0.68919	-0.748341
1.32955	1.84034	NA	NA	0.00507717	0.022481
0.417245	0.588543	NA	NA	-0.347165	-0.412634
-1.68264	-2.29274	NA	NA	0.61644	0.761456
0.750292	1.04552	NA	NA	0.121916	0.139653
0.184098	0.268638	NA	NA	-1.02224	-0.97092
0.218811	0.316268	NA	NA	-0.482714	-0.485575
-1.03494	-1.40403	NA	NA	-0.325529	-0.2932
-0.644594	-0.868425	NA	NA	0.431921	0.344014
0.22225	0.320988	NA	NA	-1.14063	-1.01191
0.626388	0.875512	NA	NA	-1.43072	-1.00776
-0.949027	-1.28614	NA	NA	-0.623194	-0.716429
0.958435	1.33112	NA	NA	1.44661	1.64052
-0.398536	-0.530804	NA	NA	-0.86461	-0.930438
-1.13206	-1.53729	NA	NA	0.362019	0.371651
-0.15302	-0.193928	NA	NA	-1.44378	-1.59307
0.388018	0.54844	NA	NA	-0.444331	-0.485166
-1.98401	-2.70626	NA	NA	-2.06721	-1.55555
0.276634	0.395609	NA	NA	0.818675	1.09151
-0.903649	-1.22388	NA	NA	1.13443	1.11845
0.426297	0.600963	NA	NA	0.247945	0.206288
0.450364	0.633987	NA	NA	0.973693	1.05911
0.580316	0.812296	NA	NA	-0.358162	-0.361124
0.498967	0.700676	NA	NA	0.481168	0.512161
0.424472	0.59846	NA	NA	-0.490835	-0.535548
-1.14095	-1.54948	NA	NA	1.34101	1.42284
0.00103573	0.0174551	NA	NA	0.432759	0.344211
0.997432	1.38463	NA	NA	-1.47553	-1.48741
0.451763	0.635906	NA	NA	0.527727	0.474436
1.72483	2.3827	NA	NA	0.943021	0.73465
-0.0157943	-0.00563769	NA	NA	0.797699	0.956
-1.11402	-1.51254	NA	NA	-0.470168	-0.487013
0.0239268	0.0488643	NA	NA	-0.803437	-0.810589
-0.900953	-1.22018	NA	NA	1.51535	1.94783
2.12049	2.92559	NA	NA	1.74395	1.38465
-0.54971	-0.738233	NA	NA	-0.0666521	-0.0365252
-0.780101	-1.05436	NA	NA	1.09131	1.23908
-2.22644	-3.03891	NA	NA	0.633992	0.701655
0.425371	0.599693	NA	NA	-0.687285	-0.742831
1.21761	1.68674	NA	NA	-0.867736	-1.00555
-1.0481	-1.42208	NA	NA	-1.66122	-1.76422
-3.95869	-5.41576	NA	NA	-0.327866	-0.319628
0.777062	1.08225	NA	NA	0.28615	0.33466
-0.440212	-0.587988	NA	NA	-0.401789	-0.449121
-0.153111	-0.194052	NA	NA	0.0328434	0.047691
-2.17927	-2.97418	NA	NA	-0.526129	-0.536652
-1.8878	-2.57426	NA	NA	-0.918851	-0.961953
0.900951	1.25225	NA	NA	1.29861	1.39518
0.487959	0.685571	NA	NA	-2.05835	-2.29835
0.421781	0.594767	NA	NA	-0.208205	-0.209912
-0.792583	-1.07148	NA	NA	-1.61745	-1.67045
-0.132188	-0.165344	NA	NA	-0.592157	-0.644031
0.949596	1.31899	NA	NA	-0.72973	-0.767955
0.421063	0.593781	NA	NA	-0.474666	-0.324761
0.96794	1.34416	NA	NA	0.171316	0.203004
-0.90995	-1.23252	NA	NA	0.78724	0.977081
0.342743	0.486318	NA	NA	1.99365	2.26328
-0.467915	-0.626001	NA	NA	0.85446	0.986095
-1.01395	-1.37522	NA	NA	-0.872644	-1.01795
-2.36595	-3.23033	NA	NA	1.57904	1.91834
1.37763	1.9063	NA	NA	0.701978	0.651342
-0.414892	-0.553247	NA	NA	-0.735179	-0.559762
-0.535599	-0.718872	NA	NA	1.50336	1.48899
-0.353392	-0.468862	NA	NA	0.227371	0.217527
0.173468	0.254052	NA	NA	0.103714	0.119832
-1.20145	-1.63249	NA	NA	-0.158488	-0.15649
1.95412	2.69731	NA	NA	-0.17079	-0.155029
1.69186	2.33746	NA	NA	-0.772679	-0.846701
0.207996	0.301429	NA	NA	-0.830803	-0.771111
-0.676342	-0.911987	NA	NA	-0.441626	-0.37359
0.403141	0.569191	NA	NA	-0.709596	-0.521836
-0.139395	-0.175232	NA	NA	1.67014	1.2731
0.298256	0.425277	NA	NA	0.851228	0.760132
0.434478	0.612189	NA	NA	-0.436584	-0.312078
-0.542641	-0.728534	NA	NA	0.849063	0.893683
0.708481	0.988153	NA	NA	-2.36999	-2.38266
1.81852	2.51126	NA	NA	-0.999797	-1.12402
-0.021805	-0.013885	NA	NA	-1.63815	-1.96839
0.931814	1.29459	NA	NA	1.80021	1.72334
0.851997	1.18507	NA	NA	-0.946631	-0.69665
2.46513	3.39848	NA	NA	-0.325375	-0.340018
0.126788	0.190002	NA	NA	0.995066	0.970892
0.041637	0.0731648	NA	NA	0.526616	0.50928
0.701575	0.978678	NA	NA	0.477923	0.380033
-0.776688	-1.04967	NA	NA	0.0528264	0.0690316
-1.40428	-1.9108	NA	NA	-1.40141	-1.4984
2.45723	3.38764	NA	NA	-0.103572	-0.0887947
0.276031	0.39478	NA	NA	1.85186	2.07328
0.444415	0.625824	NA	NA	0.799185	0.852343
1.98289	2.73679	NA	NA	2.1232	1.69721
1.90194	2.62571	NA	NA	-0.575312	-0.604189
0.60516	0.846385	NA	NA	1.55955	1.73508
0.449993	0.633478	NA	NA	-1.13722	-1.28326
1.8597	2.56776	NA	NA	-0.168982	-0.212152
0.791209	1.10167	NA	NA	-1.35001	-1.4461
0.650971	0.909243	NA	NA	-1.15697	-1.36563
0.246376	0.354091	NA	NA	0.837743	0.92937
0.739956	1.03134	NA	NA	-0.907742	-1.04145
0.657574	0.918303	NA	NA	1.27268	1.34868
-0.0139386	-0.00309142	NA	NA	1.24681	1.42413
-1.16268	-1.5793	NA	NA	0.258064	0.309096
-0.257659	-0.337504	NA	NA	-1.3459	-1.20425
0.908861	1.2631	NA	NA	0.303016	0.248246
-1.52597	-2.07778	NA	NA	0.623882	0.715239
1.44546	1.99937	NA	NA	-0.647409	-0.575173
-1.2093	-1.64327	NA	NA	-1.54801	-1.53914
1.76074	2.43198	NA	NA	-0.265293	-0.278052
0.711569	0.99239	NA	NA	-1.64602	-1.74189
-0.497686	-0.66685	NA	NA	-0.324062	-0.346868
-2.66585	-3.64182	NA	NA	1.4405	1.50145
-0.0477104	-0.0494304	NA	NA	-0.718588	-0.744198
-1.00506	-1.36302	NA	NA	-0.56807	-0.600066
2.32548	3.20687	NA	NA	0.847986	1.14928
-1.25167	-1.7014	NA	NA	-1.43517	-1.53335
-0.759064	-1.02549	NA	NA	0.158311	0.197412
0.476084	0.669277	NA	NA	-0.786098	-0.76617
-1.29223	-1.75706	NA	NA	-0.155895	-0.139625
1.13552	1.57411	NA	NA	1.30455	1.52853
-1.00743	-1.36628	NA	NA	-0.879732	-0.799334
0.379251	0.536411	NA	NA	1.1523	1.2341
2.51332	3.4646	NA	NA	1.38095	1.59811
0.767352	1.06893	NA	NA	1.35971	1.68543
2.57355	3.54724	NA	NA	1.561	1.72145
-1.89655	-2.58625	NA	NA	0.193	0.237761
-0.639777	-0.861815	NA	NA	-0.0720443	-0.0683019
-0.387513	-0.51568	NA	NA	0.0955381	0.106381
-0.208572	-0.270151	NA	NA	0.737531	0.91106
0.12296	0.18475	NA	NA	1.62413	1.64586
2.3616	3.25642	NA	NA	-0.498258	-0.530104
0.827082	1.15089	NA	NA	-0.211408	-0.138474
2.15232	2.96927	NA	NA	1.07338	1.08143
-1.0287	-1.39546	NA	NA	-1.28165	-1.46086
1.73301	2.39393	NA	NA	-0.52434	-0.543427
1.52224	2.10472	NA	NA	0.641686	0.759153
-0.283264	-0.372637	NA	NA	-0.104285	-0.0946869
0.717654	1.00074	NA	NA	0.514254	0.620364
-1.01094	-1.37109	NA	NA	-0.100778	-0.0861147
-0.558653	-0.750504	NA	NA	0.0749822	0.111013
-0.901079	-1.22035	NA	NA	-0.884205	-0.95194
0.533652	0.748268	NA	NA	-0.338142	-0.306395
0.549326	0.769774	NA	NA	0.665211	0.786318
-1.78144	-2.42831	NA	NA	0.961075	1.19171
1.71414	2.36804	NA	NA	2.30368	2.40721
-0.373817	-0.496887	NA	NA	0.799781	0.956615
0.347949	0.493461	NA	NA	-0.0113642	0.00441109
-2.34071	-3.1957	NA	NA	-0.438854	-0.481185
-0.012957	-0.00174465	NA	NA	0.4215	0.498482
-0.649062	-0.874555	NA	NA	-0.0241955	-0.0128064
0.20952	0.30352	NA	NA	-0.337484	-0.369083
1.94586	2.68599	NA	NA	1.27588	1.00691
-0.176108	-0.225607	NA	NA	-1.4236	-1.7768
1.09104	1.51308	NA	NA	-0.398877	-0.278574
0.787486	1.09656	NA	NA	0.0968239	0.129147
-0.707853	-0.955224	NA	NA	0.82402	0.79196
-0.483532	-0.647429	NA	NA	0.540517	0.584925
1.59643	2.20652	NA	NA	-0.336409	-0.367309
-1.08429	-1.47174	NA	NA	-0.116421	-0.109911
0.0203548	0.0439631	NA	NA	0.0173447	0.0310337
0.0754168	0.119515	NA	NA	-0.925392	-0.817076
-2.57913	-3.52284	NA	NA	0.437104	0.484365
0.847441	1.17882	NA	NA	-0.719912	-0.751188
1.21263	1.67991	NA	NA	2.16047	2.6308
-0.333126	-0.441054	NA	NA	1.35828	1.06774
-1.05053	-1.42542	NA	NA	-0.104188	-0.0920161
-0.707742	-0.955072	NA	NA	0.339014	0.398209
-1.11098	-1.50836	NA	NA	0.227668	0.273866
2.20828	3.04606	NA	NA	-0.0409075	-0.0321717
-2.27378	-3.10387	NA	NA	0.407718	0.331016
-0.643886	-0.867453	NA	NA	0.114531	0.138198
-2.13944	-2.91953	NA	NA	-0.888085	-1.06041
-0.230914	-0.300808	NA	NA	0.0620964	0.0592716
-0.227718	-0.296422	NA	NA	-0.0327449	-0.0219689
-0.587155	-0.789612	NA	NA	0.382613	0.443257
-1.82987	-2.49476	NA	NA	0.59518	0.6573
-0.156795	-0.199107	NA	NA	0.217826	0.264516
-0.65196	-0.878532	NA	NA	-0.125641	-0.0802744
-1.24432	-1.69133	NA	NA	-0.0850709	-0.0512104
-1.00786	-1.36686	NA	NA	-1.18468	-1.09344
0.853188	1.18671	NA	NA	0.606445	0.437801
-2.20978	-3.01605	NA	NA	-0.950358	-0.929753
0.718208	1.0015	NA	NA	-1.93791	-1.99294
-0.623198	-0.839067	NA	NA	-0.393187	-0.445134
0.767192	1.06871	NA	NA	0.146757	0.160589
-1.44123	-1.96151	NA	NA	-0.0364782	-0.0282865
0.280219	0.400527	NA	NA	0.694257	0.718382
-0.833568	-1.12772	NA	NA	-1.77825	-1.38883
1.79959	2.48528	NA	NA	0.10219	0.130335
0.247906	0.356191	NA	NA	-1.91553	-2.02413
-1.28771	-1.75085	NA	NA	0.397745	0.475881
0.207074	0.300164	NA	NA	-0.428436	-0.477996
-0.311057	-0.410773	NA	NA	-0.658441	-0.480635
-0.496616	-0.665381	NA	NA	-0.760708	-0.847796
0.605172	0.846402	NA	NA	-0.522536	-0.610114
-0.0038597	0.010738	NA	NA	-0.546719	-0.60736
-1.62584	-2.21481	NA	NA	1.36365	1.49662
-0.393649	-0.524098	NA	NA	0.18141	0.22776
0.607087	0.849029	NA	NA	0.860206	0.996308
0.0183988	0.0412792	NA	NA	1.07306	1.00438
2.20927	3.04741	NA	NA	0.398698	0.488187
0.10924	0.165923	NA	NA	-1.34127	-1.56891
0.63391	0.885834	NA	NA	0.304739	0.3298
2.35899	3.25285	NA	NA	1.02548	1.12136
-1.02875	-1.39554	NA	NA	-1.89747	-2.23134
-0.0103375	0.00184961	NA	NA	0.695299	0.700464
0.116468	0.175842	NA	NA	0.0693883	0.0905167
-0.296529	-0.390838	NA	NA	-1.98497	-1.84384
0.662309	0.9248	NA	NA	-1.11194	-1.12221
0.165148	0.242637	NA	NA	-0.277439	-0.284859
0.325096	0.462104	NA	NA	0.564688	0.624994
-0.863882	-1.16931	NA	NA	1.30472	1.34018
0.181204	0.264667	NA	NA	0.717637	0.79183
0.0855904	0.133474	NA	NA	-0.782921	-0.967268
-1.11594	-1.51517	NA	NA	-0.158595	-0.142537
-0.277252	-0.364388	NA	NA	0.0166466	0.0314492
1.54785	2.13987	NA	NA	0.914515	1.02508
-1.49524	-2.03561	NA	NA	1.35021	1.32388
0.578936	0.810403	NA	NA	0.728882	0.82479
2.43879	3.36234	NA	NA	-0.780013	-0.820672
-3.21918	-4.40105	NA	NA	-0.154572	-0.154747
1.26886	1.75706	NA	NA	0.846484	0.675639
0.821377	1.14306	NA	NA	-1.11515	-1.2611
-0.978259	-1.32625	NA	NA	-0.569331	-0.631618
-0.160776	-0.20457	NA	NA	-1.98242	-2.13839
0.0233303	0.0480458	NA	NA	1.98568	2.22374
0.32282	0.458981	NA	NA	-0.323282	-0.31709
-1.35839	-1.84783	NA	NA	-2.06941	-2.25764
1.12321	1.55721	NA	NA	-1.48215	-1.85783
0.540232	0.757297	NA	NA	0.558515	0.548586
-0.930526	-1.26076	NA	NA	-1.06416	-1.12097
0.880392	1.22404	NA	NA	-2.43433	-2.38816
1.4113	1.9525	NA	NA	0.129924	0.110559
-1.67698	-2.28499	NA	NA	-1.54451	-1.55208
0.511983	0.718535	NA	NA	-1.23059	-1.34844
-1.42877	-1.9444	NA	NA	0.254188	0.327428
0.848965	1.18091	NA	NA	-2.04339	-1.97839
-0.856421	-1.15908	NA	NA	0.944599	0.712076
-0.799422	-1.08087	NA	NA	-0.859592	-0.82228
-0.394475	-0.525233	NA	NA	-0.256894	-0.270726
-0.59327	-0.798002	NA	NA	-0.267054	-0.190892
-2.21777	-3.02701	NA	NA	-0.253941	-0.285352
-0.259137	-0.339533	NA	NA	1.48218	1.73777
-0.671829	-0.905795	NA	NA	0.167746	0.192147
0.365516	0.517566	NA	NA	0.536454	0.652594
-0.228315	-0.297242	NA	NA	-0.135832	-0.133364
-1.82043	-2.48181	NA	NA	-0.559441	-0.614667
0.773476	1.07733	NA	NA	1.61785	1.88443
-0.000611951	0.0151943	NA	NA	-0.571337	-0.642782
1.54577	2.13701	NA	NA	0.702645	0.816579
0.0989154	0.151758	NA	NA	-0.621822	-0.589082
0.303808	0.432895	NA	NA	-0.790349	-0.85902
2.67041	3.68016	NA	NA	-0.312372	-0.340189
-0.607808	-0.81795	NA	NA	1.18124	1.18504
-0.503075	-0.674244	NA	NA	-0.552423	-0.645722
-0.42211	-0.56315	NA	NA	1.05521	1.26787
-0.66911	-0.902064	NA	NA	0.504066	0.539977
0.197537	0.287078	NA	NA	0.462003	0.48949
-0.121263	-0.150353	NA	NA	-1.22185	-1.32605
-0.0607613	-0.0673378	NA	NA	0.122033	0.146089
0.413893	0.583943	NA	NA	0.573817	0.668326
0.380849	0.538603	NA	NA	0.218402	0.230806
-1.48561	-2.0224	NA	NA	-0.342107	-0.339574
-0.541822	-0.727409	NA	NA	-0.258007	-0.268737
0.000849788	0.0171999	NA	NA	0.0801845	0.111627
-0.533814	-0.716421	NA	NA	-0.10331	-0.0628902
2.22032	3.06257	NA	NA	0.129806	0.153183
0.567262	0.794384	NA	NA	0.0360326	0.0546131
0.343386	0.4872	NA	NA	-0.561592	-0.613016
-0.584082	-0.785396	NA	NA	-0.301702	-0.266613
-1.2515	-1.70117	NA	NA	0.401136	0.497832
1.80048	2.4865	NA	NA	0.511966	0.55484
-2.36534	-3.2295	NA	NA	1.48741	1.32942
0.128843	0.192822	NA	NA	0.829961	1.0098
-0.568414	-0.763897	NA	NA	1.12713	1.09589
-0.931547	-1.26216	NA	NA	0.410404	0.50668
-0.165629	-0.211229	NA	NA	0.396599	0.306487
-0.447336	-0.597764	NA	NA	0.274751	0.300147
-0.409522	-0.545879	NA	NA	-0.209686	-0.200856
0.197104	0.286484	NA	NA	1.34588	1.557
-1.58997	-2.1656	NA	NA	-1.46467	-1.51737
-0.382672	-0.509037	NA	NA	-0.573603	-0.57169
0.315054	0.448325	NA	NA	-0.417818	-0.433933
0.919007	1.27702	NA	NA	0.345401	0.272031
-0.0399736	-0.0388145	NA	NA	0.731665	0.523471
2.51208	3.46291	NA	NA	-0.860027	-0.804087
1.83598	2.53521	NA	NA	0.547128	0.421427
-0.408956	-0.545102	NA	NA	0.403547	0.449717
-3.30591	-4.52006	NA	NA	0.775511	0.868413
1.28187	1.77491	NA	NA	-1.02631	-0.92937
0.462679	0.650884	NA	NA	-0.692572	-0.651369
1.23138	1.70563	NA	NA	1.11374	1.31673
1.53111	2.11689	NA	NA	-0.989141	-1.07914
-0.570886	-0.767289	NA	NA	1.10579	1.16995
-1.00547	-1.36359	NA	NA	0.14069	0.122784
1.49288	2.06443	NA	NA	0.399135	0.481499
-1.39174	-1.8936	NA	NA	0.547302	0.759695
0.071038	0.113506	NA	NA	0.288748	0.315645
-0.386106	-0.513749	NA	NA	-0.851482	-0.953681
-2.75814	-3.76846	NA	NA	-0.0267783	-0.0157895
0.0562381	0.0931992	NA	NA	-0.708577	-0.711572
0.110519	0.167679	NA	NA	0.575214	0.600579
0.969095	1.34575	NA	NA	1.01792	1.07397
0.00312849	0.0203266	NA	NA	0.778085	0.908971
3.02585	4.16785	NA	NA	0.960458	1.127
1.7383	2.40119	NA	NA	0.0137844	0.0306768
0.161298	0.237353	NA	NA	-0.137878	-0.114653
1.00929	1.4009	NA	NA	-0.339363	-0.324216
0.212514	0.307628	NA	NA	-0.0242517	-0.00629953
0.755869	1.05318	NA	NA	-1.61507	-1.46522
-0.840175	-1.13678	NA	NA	-0.898749	-0.936256
0.891548	1.23934	NA	NA	-0.793739	-0.759199
2.85447	3.9327	NA	NA	0.264566	0.256735
-0.992381	-1.34563	NA	NA	-0.330344	-0.337597
1.45693	2.01511	NA	NA	-0.801255	-0.766501
-0.390858	-0.520269	NA	NA	-0.389349	-0.384691
-0.427518	-0.570572	NA	NA	-0.10887	-0.0942278
0.870712	1.21075	NA	NA	1.35758	1.3855
0.721139	1.00552	NA	NA	-0.676334	-0.489729
0.28393	0.40562	NA	NA	-2.10146	-2.29632
1.62453	2.24508	NA	NA	0.37836	0.285813
-0.111001	-0.136273	NA	NA	0.131595	0.153365
-0.21329	-0.276626	NA	NA	-1.16703	-1.26975
0.387832	0.548185	NA	NA	-0.122742	-0.127506
0.3099	0.441254	NA	NA	0.683444	0.711539
-0.886886	-1.20088	NA	NA	-0.289637	-0.321455
-0.649302	-0.874885	NA	NA	-0.18815	-0.194972
-0.0153138	-0.00497847	NA	NA	-0.311653	-0.285296
1.54484	2.13573	NA	NA	0.348647	0.423913
-1.888	-2.57452	NA	NA	-0.132046	-0.137566
0.41472	0.585078	NA	NA	-0.445531	-0.470449
1.20032	1.66301	NA	NA	-0.472034	-0.541991
0.413715	0.583699	NA	NA	0.708273	0.968351
0.87926	1.22248	NA	NA	1.46526	1.39824
1.55711	2.15258	NA	NA	-0.148907	-0.128399
-0.91808	-1.24368	NA	NA	-0.385417	-0.383022
-1.16216	-1.57859	NA	NA	-0.65033	-0.721503
-0.599272	-0.806238	NA	NA	-0.724376	-0.631154
1.27237	1.76187	NA	NA	-0.609255	-0.50787
1.26409	1.75052	NA	NA	1.4468	1.12226
2.51079	3.46113	NA	NA	-1.33242	-1.15914
-0.790263	-1.0683	NA	NA	-0.716769	-0.512786
-2.23268	-3.04746	NA	NA	0.147947	0.190668
0.737052	1.02736	NA	NA	0.922263	0.971611
-0.437511	-0.584282	NA	NA	-0.219825	-0.193008
1.8478	2.55143	NA	NA	-0.879421	-0.946738
0.215667	0.311955	NA	NA	0.0402728	0.0464132
0.302949	0.431716	NA	NA	0.434862	0.495722
1.1741	1.62704	NA	NA	-0.324958	-0.294033
-0.861911	-1.16661	NA	NA	1.13025	1.27296
1.18326	1.63961	NA	NA	0.378611	0.467429
0.969633	1.34649	NA	NA	0.0756022	0.100747
-2.27994	-3.11231	NA	NA	0.265574	0.27037
-0.103477	-0.125949	NA	NA	1.19359	0.913226
1.1651	1.61469	NA	NA	1.65771	1.27291
-0.869642	-1.17722	NA	NA	-1.59169	-1.70976
-1.2832	-1.74467	NA	NA	-0.284239	-0.269472
1.29147	1.78808	NA	NA	0.220562	0.198196
0.625465	0.874245	NA	NA	0.573384	0.521629
-0.366781	-0.487233	NA	NA	-0.542534	-0.532751
1.75754	2.42758	NA	NA	0.68704	0.641213
-1.68312	-2.2934	NA	NA	-0.390181	-0.322886
0.585548	0.819475	NA	NA	-0.16584	-0.176421
1.2974	1.79622	NA	NA	0.784211	0.94055
0.277519	0.396823	NA	NA	-0.779424	-0.87492
2.25415	3.10899	NA	NA	1.17268	0.997969
0.449499	0.632799	NA	NA	0.555627	0.590256
-0.344282	-0.456362	NA	NA	0.227649	0.276844
-0.36141	-0.479863	NA	NA	0.875134	0.963107
-0.112523	-0.138361	NA	NA	-0.92157	-0.996305
1.0565	1.46568	NA	NA	0.621099	0.717179
0.368153	0.521183	NA	NA	-1.66637	-1.85783
-1.87577	-2.55774	NA	NA	-0.185724	-0.203044
0.687778	0.959746	NA	NA	0.0498511	0.0700859
0.746468	1.04028	NA	NA	0.56012	0.655594
2.62643	3.6198	NA	NA	0.567272	0.672596
-0.79906	-1.08037	NA	NA	-0.451222	-0.391575
0.0409374	0.0722049	NA	NA	-0.0574998	-0.0450082
-0.875292	-1.18497	NA	NA	-0.742509	-0.70648
-1.71025	-2.33063	NA	NA	0.0583845	0.0605291
0.713936	0.995638	NA	NA	-0.306903	-0.281553
1.77559	2.45236	NA	NA	-0.650018	-0.666486
1.5653	2.16381	NA	NA	-0.344637	-0.343644
1.01177	1.4043	NA	NA	0.24038	0.239664
0.474489	0.667089	NA	NA	-1.50795	-1.65245
-0.26926	-0.353422	NA	NA	-1.31022	-1.51027
-0.236026	-0.307821	NA	NA	-0.983544	-0.915352
1.32812	1.83837	NA	NA	-0.234605	-0.242823
-0.12118	-0.15024	NA	NA	0.752901	0.90257
-1.05357	-1.42959	NA	NA	0.196989	0.215398
-2.13481	-2.91317	NA	NA	0.493336	0.459665
-0.234275	-0.305419	NA	NA	-1.4909	-1.60687
-0.149217	-0.188709	NA	NA	-0.464391	-0.339746
-0.575438	-0.773535	NA	NA	-1.12307	-1.13807
-0.367253	-0.487881	NA	NA	-0.378359	-0.397892
0.811998	1.13019	NA	NA	-1.44236	-1.46393
0.0332479	0.061654	NA	NA	-0.667063	-0.468655
0.26461	0.37911	NA	NA	-0.769705	-0.647906
2.76748	3.81335	NA	NA	-0.188208	-0.127026
-0.615459	-0.828448	NA	NA	-0.610796	-0.651153
0.170602	0.250121	NA	NA	0.394159	0.500346
-0.60712	-0.817007	NA	NA	1.82508	2.29378
0.237339	0.341691	NA	NA	-0.0474372	-0.043498
2.12819	2.93617	NA	NA	0.983146	0.950789
0.778427	1.08413	NA	NA	-0.0352426	-0.0199939
-1.59021	-2.16592	NA	NA	0.0300107	0.0459827
2.39252	3.29885	NA	NA	0.653176	0.593612
-0.598902	-0.80573	NA	NA	-1.25429	-1.05727
-1.103	-1.49741	NA	NA	-1.71363	-1.81143
-0.360451	-0.478548	NA	NA	0.748872	0.883171
-1.54664	-2.10614	NA	NA	-1.0614	-0.941103
0.66516	0.928712	NA	NA	1.44676	1.61167
-1.23193	-1.67432	NA	NA	-0.228797	-0.216238
0.548333	0.768411	NA	NA	0.0213419	0.0390595
0.649892	0.907763	NA	NA	0.110112	0.121044
-2.33805	-3.19204	NA	NA	-0.728403	-0.776684
-0.219729	-0.28546	NA	NA	-0.764084	-0.57798
-0.0119691	-0.000389057	NA	NA	0.495281	0.475105
-0.276622	-0.363525	NA	NA	0.685562	0.759696
0.740726	1.0324	NA	NA	-0.67053	-0.70776
-0.577847	-0.77684	NA	NA	-0.52999	-0.529613
0.290614	0.414791	NA	NA	-0.101116	-0.0596822
-1.01131	-1.37161	NA	NA	0.375493	0.509062
-0.478291	-0.640237	NA	NA	-0.93757	-0.975417
-0.25497	-0.333816	NA	NA	0.165577	0.170874
-0.956515	-1.29642	NA	NA	-0.260505	-0.315231
0.154628	0.228202	NA	NA	-0.192135	-0.131123
-0.285488	-0.37569	NA	NA	1.56649	1.22409
-0.71645	-0.96702	NA	NA	0.90102	0.979016
-1.06745	-1.44863	NA	NA	-0.731709	-0.526685
1.25159	1.73337	NA	NA	1.05903	1.07126
0.755176	1.05222	NA	NA	-0.174137	-0.120021
1.34334	1.85926	NA	NA	-0.711771	-0.775114
0.736034	1.02596	NA	NA	0.744127	0.714812
-0.81707	-1.10508	NA	NA	-0.72783	-0.84886
-0.162723	-0.207241	NA	NA	-0.773942	-0.890292
1.78854	2.47012	NA	NA	2.34199	2.61222
0.0902432	0.139858	NA	NA	-0.0338235	-0.0183932
0.675249	0.942555	NA	NA	-0.971295	-0.977887
-0.944315	-1.27968	NA	NA	0.676515	0.658123
1.12684	1.56219	NA	NA	-0.0954196	-0.086005
0.751478	1.04715	NA	NA	0.0763413	0.0727216
0.932907	1.29609	NA	NA	0.690108	0.777551
0.970745	1.34801	NA	NA	1.38373	1.42579
0.409544	0.577977	NA	NA	-0.506521	-0.592311
-1.64002	-2.23427	NA	NA	2.93736	3.21961
1.27478	1.76518	NA	NA	-0.814371	-0.767033
0.424057	0.59789	NA	NA	-0.309586	-0.282127
-0.493758	-0.661461	NA	NA	-1.70592	-1.48687
1.56312	2.16081	NA	NA	0.740804	0.865029
0.33149	0.470877	NA	NA	1.30272	1.47902
-2.27262	-3.10226	NA	NA	-0.327553	-0.353386
-0.3012	-0.397248	NA	NA	1.70454	2.15277
0.195922	0.284862	NA	NA	1.75287	2.11637
0.361984	0.512719	NA	NA	0.354356	0.414253
0.227618	0.328353	NA	NA	-0.423857	-0.452478
2.07579	2.86426	NA	NA	-0.0779167	-0.0664976
0.0953708	0.146894	NA	NA	-0.12414	-0.114672
-1.42613	-1.94079	NA	NA	0.317568	0.37111
-1.20184	-1.63303	NA	NA	-0.156744	-0.123663
-1.67247	-2.2788	NA	NA	-0.423444	-0.437743
0.0613665	0.100236	NA	NA	0.595092	0.687719
-0.685745	-0.924889	NA	NA	2.21881	2.71702
0.659216	0.920557	NA	NA	1.20982	1.09069
0.933456	1.29685	NA	NA	-0.247425	-0.23962
-2.37712	-3.24566	NA	NA	-0.798424	-0.78971
-1.05369	-1.42975	NA	NA	1.89306	2.13988
-0.56266	-0.756001	NA	NA	-0.0198009	-0.00851396
1.24537	1.72483	NA	NA	-0.126727	-0.126221
-0.549194	-0.737525	NA	NA	1.82305	2.01032
-0.307319	-0.405645	NA	NA	-0.446185	-0.403133
1.53361	2.12033	NA	NA	0.632578	0.606093
-1.27367	-1.73159	NA	NA	0.439513	0.525171
0.19646	0.2856	NA	NA	1.34063	1.03375
0.542729	0.760722	NA	NA	-0.990418	-0.967413
-1.18219	-1.60607	NA	NA	-0.0651169	-0.0589215
-0.85309	-1.15451	NA	NA	0.309801	0.395449
1.17478	1.62797	NA	NA	0.227843	0.270118
-0.700215	-0.944744	NA	NA	-0.52489	-0.437501
1.17886	1.63357	NA	NA	-0.374431	-0.413557
-1.14772	-1.55877	NA	NA	-0.0370699	-0.0294357
0.869174	1.20864	NA	NA	-0.456899	-0.548808
-2.15477	-2.94057	NA	NA	-1.4248	-1.65647
-0.573973	-0.771525	NA	NA	0.684647	0.74361
-0.435823	-0.581967	NA	NA	-0.522517	-0.47727
-0.272533	-0.357913	NA	NA	0.744498	0.712691
-1.4012	-1.90658	NA	NA	0.127075	0.160863
-1.24197	-1.6881	NA	NA	-0.624798	-0.613707
-1.29938	-1.76687	NA	NA	0.349433	0.445128
-0.336919	-0.446258	NA	NA	0.205995	0.240543
-0.00809694	0.00492397	NA	NA	-0.015154	-0.000320338
1.089	1.51027	NA	NA	0.564004	0.433053
-1.50976	-2.05554	NA	NA	0.564778	0.426559
1.03421	1.4351	NA	NA	0.517895	0.588148
-2.41228	-3.2939	NA	NA	-0.331496	-0.306815
-0.640479	-0.862778	NA	NA	0.139261	0.141437
-1.45795	-1.98444	NA	NA	-0.744616	-0.521341
0.0815025	0.127865	NA	NA	-0.391891	-0.342226
0.460867	0.648398	NA	NA	-0.233817	-0.250516
-1.09366	-1.48459	NA	NA	-0.00119342	0.0145996
0.324194	0.460866	NA	NA	0.488419	0.397478
1.29826	1.7974	NA	NA	0.169249	0.173491
1.33696	1.85051	NA	NA	0.0881778	0.114053
0.379712	0.537043	NA	NA	-0.0606295	-0.0376998
0.05192	0.0872742	NA	NA	-1.2972	-1.12414
0.54474	0.763482	NA	NA	2.82492	3.14926
0.245898	0.353435	NA	NA	-0.0930049	-0.0802981
0.215069	0.311134	NA	NA	-0.968945	-1.05687
-2.47743	-3.3833	NA	NA	0.584891	0.580238
-2.12062	-2.8937	NA	NA	0.413864	0.323357
1.78577	2.46632	NA	NA	-0.466939	-0.383497
-1.62041	-2.20736	NA	NA	-1.37474	-1.20939
-1.77233	-2.41581	NA	NA	0.784291	0.74135
-0.429708	-0.573576	NA	NA	-0.005023	0.0122641
-1.28737	-1.75039	NA	NA	-0.223968	-0.235115
0.376962	0.53327	NA	NA	-1.00296	-1.15734
-1.22703	-1.6676	NA	NA	1.04832	1.21756
2.39165	3.29766	NA	NA	-0.934204	-0.950308
1.39644	1.93211	NA	NA	-0.274576	-0.317165
-1.25197	-1.70182	NA	NA	0.344426	0.480923
1.90193	2.62571	NA	NA	1.1176	1.37535
2.33554	3.22067	NA	NA	0.525516	0.533781
0.795508	1.10756	NA	NA	-0.595122	-0.648314
0.12868	0.192599	NA	NA	-0.112454	-0.0814527
-0.251998	-0.329737	NA	NA	-0.52087	-0.569445
1.52996	2.11532	NA	NA	0.697222	0.553115
0.39891	0.563385	NA	NA	-0.0215486	-0.00349396
-1.08881	-1.47795	NA	NA	-1.6058	-1.55186
2.14872	2.96433	NA	NA	0.67957	0.630439
0.564603	0.790736	NA	NA	-0.289272	-0.247269
0.798251	1.11133	NA	NA	-0.269906	-0.301566
-0.91115	-1.23417	NA	NA	0.568653	0.646568
-2.56343	-3.50129	NA	NA	-0.40895	-0.416679
-0.101939	-0.123838	NA	NA	0.702024	0.775415
1.68785	2.33197	NA	NA	-0.658711	-0.550313
-1.35992	-1.84994	NA	NA	0.171945	0.18808
-0.685207	-0.924151	NA	NA	1.33228	1.41766
1.06544	1.47794	NA	NA	-0.0938489	-0.0886769
1.63892	2.26482	NA	NA	0.875773	0.966316
-0.0613922	-0.0682035	NA	NA	-1.02582	-1.19486
1.03556	1.43694	NA	NA	-0.0545445	-0.0485594
-0.0144407	-0.00378035	NA	NA	-1.10228	-0.878695
2.12022	2.92523	NA	NA	-0.11527	-0.115709
0.868308	1.20745	NA	NA	1.1853	1.28463
-0.0532233	-0.0569947	NA	NA	0.881305	0.95076
2.44707	3.3737	NA	NA	-0.43583	-0.380041
-1.04425	-1.4168	NA	NA	0.439768	0.471675
-0.94028	-1.27414	NA	NA	-0.224736	-0.226988
-0.677014	-0.91291	NA	NA	1.43857	1.57149
0.11832	0.178384	NA	NA	1.09449	1.33982
-2.12097	-2.89419	NA	NA	1.01257	1.17627
0.112386	0.170241	NA	NA	0.512933	0.488948
0.0964391	0.14836	NA	NA	1.19429	0.927166
-1.91764	-2.6152	NA	NA	0.415833	0.418724
-0.45771	-0.611998	NA	NA	-0.38534	-0.27775
0.924347	1.28435	NA	NA	-0.569493	-0.609556
0.567295	0.79443	NA	NA	-0.821684	-0.909955
0.972681	1.35067	NA	NA	-0.659608	-0.646929
0.549374	0.769839	NA	NA	0.798184	0.787137
2.08685	2.87944	NA	NA	1.44268	1.82228
0.931076	1.29358	NA	NA	-0.415884	-0.411213
-0.46554	-0.622742	NA	NA	-0.124733	-0.0959096
0.100351	0.153728	NA	NA	0.461423	0.424261
-0.406735	-0.542054	NA	NA	0.780972	0.904752
-0.246299	-0.321917	NA	NA	0.0137813	0.0302615
1.73974	2.40316	NA	NA	-0.218494	-0.17845
-0.490795	-0.657395	NA	NA	0.500282	0.574003
2.60378	3.58872	NA	NA	-0.0150267	0.000679464
-2.24593	-3.06565	NA	NA	-0.778524	-0.817145
1.12384	1.55807	NA	NA	-0.699101	-0.709457
-2.92192	-3.99319	NA	NA	0.41523	0.424216
0.297938	0.424841	NA	NA	0.267531	0.222677
-0.968384	-1.3127	NA	NA	0.168648	0.157398
1.84155	2.54286	NA	NA	-1.70046	-1.74468
-0.471631	-0.6311	NA	NA	-0.469711	-0.485169
-0.457398	-0.61157	NA	NA	1.02488	1.00619
-2.05201	-2.79956	NA	NA	0.60594	0.682935
0.046832	0.0802929	NA	NA	1.68645	1.86502
-0.964239	-1.30702	NA	NA	-0.778806	-0.945585
-1.0016	-1.35828	NA	NA	-1.32304	-1.38547
-0.117966	-0.145829	NA	NA	-1.12146	-1.19115
-0.667832	-0.900311	NA	NA	0.122507	0.126298
0.133733	0.199532	NA	NA	0.579728	0.774167
1.25431	1.7371	NA	NA	1.55537	1.63566
0.482282	0.677782	NA	NA	0.309266	0.251217
-0.798596	-1.07973	NA	NA	0.245827	0.285873
-1.07391	-1.4575	NA	NA	-1.5738	-1.62464
1.28765	1.78285	NA	NA	0.794431	0.978991
-1.04091	-1.41222	NA	NA	0.317674	0.342046
-1.92977	-2.63184	NA	NA	1.29307	1.34781
0.781889	1.08888	NA	NA	0.679379	0.744426
-0.574085	-0.771678	NA	NA	0.322708	0.257848
0.917618	1.27511	NA	NA	-0.165415	-0.134223
-1.56861	-2.13628	NA	NA	1.12965	1.00243
0.48402	0.680167	NA	NA	-0.481706	-0.423649
-0.00739764	0.00588349	NA	NA	1.20986	1.58754
1.55487	2.1495	NA	NA	-0.236707	-0.156166
1.31191	1.81613	NA	NA	-0.331398	-0.388789
1.80149	2.48789	NA	NA	-0.134285	-0.12893
0.979257	1.35969	NA	NA	1.3974	1.38808
1.98593	2.74096	NA	NA	0.391862	0.357899
0.856694	1.19152	NA	NA	0.675899	0.723085
2.08415	2.87574	NA	NA	-1.12796	-1.29261
0.0498023	0.0843685	NA	NA	-0.449113	-0.482839
1.31407	1.81909	NA	NA	0.144969	0.122207
0.93937	1.30496	NA	NA	0.538648	0.554466
0.982335	1.36391	NA	NA	-0.742521	-0.558355
1.49468	2.06691	NA	NA	0.110314	0.139188
-0.692913	-0.934724	NA	NA	0.335175	0.373235
-0.781009	-1.0556	NA	NA	-1.38074	-1.22002
-0.906109	-1.22725	NA	NA	-0.00149592	0.0140457
-1.2496	-1.69856	NA	NA	-1.53186	-1.80715
-1.00014	-1.35627	NA	NA	0.794683	0.786543
-0.186745	-0.240203	NA	NA	-0.943539	-0.787473
2.2224	3.06543	NA	NA	-1.70916	-1.75365
-1.63715	-2.23032	NA	NA	-0.0317567	-0.0211492
-1.34372	-1.82771	NA	NA	0.0344493	0.0491626
-0.273842	-0.359709	NA	NA	-0.188165	-0.196384
-1.20781	-1.64122	NA	NA	-1.66279	-1.94104
-0.701929	-0.947095	NA	NA	-1.01994	-1.12322
2.39645	3.30425	NA	NA	0.872965	0.899825
-1.6011	-2.18087	NA	NA	-0.945383	-1.08213
1.48912	2.05928	NA	NA	-0.831546	-0.903443
1.14087	1.58145	NA	NA	-0.471365	-0.440222
-0.732741	-0.989373	NA	NA	-0.313063	-0.292673
-1.2873	-1.7503	NA	NA	1.96853	2.36987
-2.0195	-2.75496	NA	NA	-0.992665	-0.761023
-0.693546	-0.935593	NA	NA	0.310873	0.247105
-0.722325	-0.975081	NA	NA	0.819423	0.85213
0.830964	1.15621	NA	NA	0.134183	0.165827
0.200833	0.291601	NA	NA	0.643733	0.669876
-1.23214	-1.67461	NA	NA	-0.844634	-0.759398
0.481052	0.676094	NA	NA	0.496649	0.54681
-0.967447	-1.31142	NA	NA	-0.0361441	-0.0250357
2.38999	3.29538	NA	NA	-1.32495	-1.57094
0.906822	1.2603	NA	NA	-0.0109587	0.00392416
-0.149832	-0.189554	NA	NA	0.785074	0.831621
-0.977473	-1.32517	NA	NA	-1.72701	-1.77204
-0.195807	-0.252637	NA	NA	0.405	0.486443
-0.416171	-0.555002	NA	NA	1.37953	1.62434
-0.534285	-0.717068	NA	NA	1.16689	1.17915
2.3802	3.28195	NA	NA	-1.31502	-1.41745
-2.88187	-3.93823	NA	NA	1.35225	1.14368
-0.518134	-0.694908	NA	NA	-0.693657	-0.707461
-2.53705	-3.46509	NA	NA	0.248375	0.279772
-2.19237	-2.99216	NA	NA	0.047642	0.0740951
-0.138908	-0.174564	NA	NA	-0.603884	-0.6665
-0.142361	-0.179302	NA	NA	0.870622	0.889152
1.31949	1.82653	NA	NA	1.13164	1.1422
1.32435	1.8332	NA	NA	-0.103643	-0.076924
0.870213	1.21007	NA	NA	1.33678	1.46997
2.15309	2.97032	NA	NA	-0.129686	-0.122151
0.424309	0.598236	NA	NA	0.938542	0.969948
-0.769551	-1.03988	NA	NA	-0.509289	-0.37926
0.41084	0.579754	NA	NA	-0.837604	-0.623747
-1.77243	-2.41595	NA	NA	-1.21845	-1.1287
-0.533161	-0.715526	NA	NA	2.02009	2.16802
1.31446	1.81962	NA	NA	-0.908528	-0.977597
0.0765819	0.121113	NA	NA	0.426276	0.476797
-2.33021	-3.18129	NA	NA	0.937625	0.876697
0.986487	1.36961	NA	NA	-1.66764	-1.50924
-2.01401	-2.74742	NA	NA	-0.143528	-0.142165
0.126981	0.190267	NA	NA	0.630131	0.761986
-0.75346	-1.0178	NA	NA	-1.69384	-1.98326
0.242178	0.348331	NA	NA	-0.156683	-0.158423
-0.136838	-0.171724	NA	NA	-0.811986	-0.576776
-0.336182	-0.445247	NA	NA	0.684126	0.769194
1.39023	1.92359	NA	NA	0.533561	0.605382
-1.12267	-1.52439	NA	NA	-2.02496	-2.25935
0.515601	0.7235	NA	NA	0.638668	0.726094
-3.14351	-4.29723	NA	NA	0.578157	0.614306
-0.463708	-0.620228	NA	NA	0.932298	1.07967
1.21064	1.67717	NA	NA	-0.0125295	0.000374593
2.47755	3.41552	NA	NA	1.10922	1.13724
0.248269	0.356689	NA	NA	-0.848916	-0.819607
-0.401486	-0.534852	NA	NA	0.612801	0.695636
0.160758	0.236612	NA	NA	0.481778	0.567141
1.93188	2.6668	NA	NA	-1.07677	-1.05749
-0.928113	-1.25745	NA	NA	-1.84619	-1.91605
0.213345	0.308769	NA	NA	0.852694	0.981138
-0.592188	-0.796518	NA	NA	-0.590062	-0.559957
-0.646671	-0.871275	NA	NA	0.834891	0.97367
-0.472314	-0.632037	NA	NA	-0.269442	-0.254034
-0.0769541	-0.0895561	NA	NA	1.02816	0.741235
0.429374	0.605186	NA	NA	-1.15903	-1.05996
-0.3842	-0.511134	NA	NA	0.46705	0.373901
-1.30749	-1.77799	NA	NA	-1.09443	-1.07359
0.41205	0.581416	NA	NA	0.0416858	0.0698669
0.820832	1.14231	NA	NA	-0.340316	-0.340086
-0.115717	-0.142744	NA	NA	-0.324299	-0.327907
-0.865231	-1.17117	NA	NA	0.330913	0.26742
-0.555794	-0.746581	NA	NA	0.550421	0.665368
-1.13159	-1.53665	NA	NA	2.52466	2.57225
-0.00847052	0.00441137	NA	NA	0.033813	0.0491429
1.61555	2.23276	NA	NA	-0.0349427	-0.0245244
-0.529771	-0.710874	NA	NA	-0.0750694	-0.0780588
-0.321596	-0.425234	NA	NA	-0.886498	-0.64047
-1.60057	-2.18013	NA	NA	-1.40815	-1.38555
0.720613	1.0048	NA	NA	0.285686	0.324026
-0.338067	-0.447833	NA	NA	0.716932	0.727692
0.104887	0.159952	NA	NA	-1.50366	-1.67801
-0.294914	-0.388624	NA	NA	-1.57906	-1.67717
-0.50275	-0.673798	NA	NA	-0.520671	-0.580301
0.0921254	0.142441	NA	NA	0.704512	0.558512
-3.81563	-5.21946	NA	NA	-0.696932	-0.748716
-1.41737	-1.92877	NA	NA	-0.241602	-0.161999
0.500392	0.702631	NA	NA	0.284447	0.289965
2.29029	3.15859	NA	NA	-0.342187	-0.342636
0.814861	1.13412	NA	NA	-0.56747	-0.700111
0.730424	1.01826	NA	NA	-0.115367	-0.101509
-1.42388	-1.93769	NA	NA	-0.547904	-0.570046
-0.499736	-0.669663	NA	NA	-0.454559	-0.364866
-1.7722	-2.41563	NA	NA	-1.17794	-1.25418
-0.195986	-0.252881	NA	NA	0.105717	0.158941
-1.32308	-1.79939	NA	NA	0.466831	0.505128
1.35026	1.86875	NA	NA	-0.5784	-0.646834
-0.237381	-0.309681	NA	NA	-1.53963	-1.62295
-0.466458	-0.624001	NA	NA	1.0124	0.985199
0.97927	1.35971	NA	NA	-1.20953	-1.25129
-0.712344	-0.961386	NA	NA	0.490518	0.594603
0.255496	0.366604	NA	NA	0.840761	0.919205
-0.459575	-0.614557	NA	NA	-0.861387	-0.98137
-0.168624	-0.215338	NA	NA	-0.658981	-0.599138
1.02505	1.42252	NA	NA	-0.473964	-0.512472
2.21342	3.0531	NA	NA	-0.666884	-0.690771
1.61822	2.23642	NA	NA	-0.058222	-0.0484747
1.19463	1.65521	NA	NA	-0.890771	-0.885334
0.592756	0.829365	NA	NA	-0.748973	-0.690815
0.585142	0.818917	NA	NA	-1.4832	-1.51421
-0.271507	-0.356506	NA	NA	0.33411	0.398254
0.597749	0.836216	NA	NA	-0.255722	-0.261978
0.185509	0.270574	NA	NA	1.52839	1.82667
0.54495	0.76377	NA	NA	-0.83465	-0.950313
0.00652003	0.0249802	NA	NA	0.172873	0.145113
-0.968489	-1.31285	NA	NA	1.1805	1.17866
0.621946	0.869417	NA	NA	0.895178	1.00388
-2.9772	-4.06904	NA	NA	-0.273006	-0.281578
-2.61215	-3.56815	NA	NA	-0.515971	-0.469657
0.783753	1.09144	NA	NA	-0.622137	-0.691832
2.29536	3.16554	NA	NA	0.0764468	0.096125
1.22315	1.69434	NA	NA	-0.782998	-0.759687
0.880913	1.22475	NA	NA	-0.94386	-0.996074
-1.07845	-1.46373	NA	NA	0.679417	0.84139
0.352647	0.499907	NA	NA	0.274984	0.296292
0.500134	0.702277	NA	NA	0.106626	0.139631
-0.153946	-0.195198	NA	NA	-0.765893	-0.699705
1.13287	1.57046	NA	NA	-0.367135	-0.334786
-3.30168	-4.51426	NA	NA	-0.857669	-1.12646
-1.65428	-2.25383	NA	NA	-0.0556243	-0.0395476
-0.294042	-0.387427	NA	NA	-0.308379	-0.295034
-0.177833	-0.227974	NA	NA	-0.446946	-0.452586
0.418079	0.589687	NA	NA	0.409287	0.516689
0.453059	0.637684	NA	NA	0.389342	0.378548
0.507843	0.712854	NA	NA	0.300879	0.328674
-0.378295	-0.503031	NA	NA	0.115544	0.114608
0.292379	0.417212	NA	NA	0.0190648	0.0338513
2.9566	4.07283	NA	NA	-1.15924	-0.847541
1.5915	2.19975	NA	NA	-0.0841969	-0.0718994
0.422981	0.596414	NA	NA	-0.606507	-0.600723
1.83579	2.53496	NA	NA	-1.25421	-1.38221
-0.128037	-0.159648	NA	NA	0.87694	1.0237
0.0837104	0.130895	NA	NA	0.0918087	0.127094
0.159473	0.234849	NA	NA	-2.73688	-2.63055
-0.0156724	-0.00547048	NA	NA	-0.423116	-0.479648
-1.03366	-1.40226	NA	NA	-0.752674	-0.713107
-0.524449	-0.703572	NA	NA	-0.478657	-0.541656
0.909716	1.26427	NA	NA	-0.800647	-0.604156
0.455688	0.641292	NA	NA	-0.530453	-0.603937
0.733952	1.0231	NA	NA	-0.782706	-0.790685
0.204266	0.296311	NA	NA	1.32722	1.49744
-0.114608	-0.141222	NA	NA	0.887881	1.03056
-0.405302	-0.540088	NA	NA	0.817309	0.630965
1.2416	1.71966	NA	NA	-1.05635	-1.0207
1.53566	2.12314	NA	NA	0.957264	1.01242
0.126083	0.189034	NA	NA	-0.154089	-0.154953
1.01665	1.411	NA	NA	0.0155179	0.0303721
0.961112	1.33479	NA	NA	-1.33449	-1.34771
0.777927	1.08344	NA	NA	0.0606127	0.0677284
0.679949	0.949004	NA	NA	0.140804	0.166063
-2.6731	-3.65177	NA	NA	-0.167899	-0.138867
0.892829	1.2411	NA	NA	-0.0441785	-0.030335
2.8264	3.89419	NA	NA	-2.0914	-1.9658
-3.05234	-4.17213	NA	NA	-0.716458	-0.539374
-0.969593	-1.31436	NA	NA	-1.04291	-1.12601
-0.0426113	-0.0424337	NA	NA	-0.158905	-0.169932
2.31557	3.19327	NA	NA	-0.836197	-0.867213
-0.0584662	-0.0641885	NA	NA	0.0644744	0.0959329
-1.03215	-1.40019	NA	NA	1.1316	1.29453
1.40875	1.94901	NA	NA	-0.212739	-0.213306
0.473166	0.665274	NA	NA	-0.224267	-0.228014
-0.746268	-1.00793	NA	NA	-0.996218	-0.962339
-1.13006	-1.53454	NA	NA	0.235474	0.188731
-0.57538	-0.773455	NA	NA	-0.836557	-0.99081
-0.940252	-1.2741	NA	NA	-0.852	-0.73465
0.652926	0.911925	NA	NA	-0.630125	-0.566038
-0.733974	-0.991065	NA	NA	-1.62383	-1.66381
0.86281	1.19991	NA	NA	-0.573507	-0.555492
-0.706072	-0.95278	NA	NA	-1.38034	-1.3055
0.44047	0.620411	NA	NA	0.746167	0.669397
0.285128	0.407263	NA	NA	2.01484	2.09889
0.787254	1.09624	NA	NA	0.760538	0.773928
0.268488	0.384432	NA	NA	-0.42315	-0.512669
-0.956565	-1.29649	NA	NA	-0.0882354	-0.0763926
1.24352	1.72229	NA	NA	-1.50258	-1.06821
3.04524	4.19446	NA	NA	-0.225505	-0.230981
1.87246	2.58527	NA	NA	0.310399	0.345626
1.5616	2.15873	NA	NA	-0.344819	-0.252921
0.0782306	0.123376	NA	NA	0.38078	0.37014
-0.824074	-1.11469	NA	NA	-0.162832	-0.140059
1.8496	2.5539	NA	NA	-0.203734	-0.215053
1.12914	1.56534	NA	NA	0.274238	0.2246
-0.681619	-0.919227	NA	NA	-0.293357	-0.28718
0.865228	1.20323	NA	NA	0.0614189	0.0782434
1.0466	1.4521	NA	NA	1.42569	1.43068
0.0263476	0.0521859	NA	NA	-1.51141	-1.38778
-2.74971	-3.75689	NA	NA	-0.918489	-0.909629
0.432349	0.609268	NA	NA	1.06936	0.997088
0.848359	1.18008	NA	NA	-1.32839	-1.28657
-1.28895	-1.75255	NA	NA	-0.847959	-0.982746
-0.801097	-1.08316	NA	NA	-0.723282	-0.517207
1.11279	1.54292	NA	NA	-0.0031153	0.0125975
0.104247	0.159072	NA	NA	0.163021	0.176972
0.972632	1.3506	NA	NA	0.132496	0.11762
-1.72755	-2.35436	NA	NA	0.759961	0.832324
-0.562491	-0.75577	NA	NA	-1.25492	-1.01533
-0.499537	-0.66939	NA	NA	-0.0208842	-0.00446345
0.308451	0.439265	NA	NA	-0.881481	-0.999492
-1.14178	-1.55062	NA	NA	-0.62654	-0.603378
1.96043	2.70598	NA	NA	0.167467	0.141728
1.43211	1.98106	NA	NA	-1.09032	-0.993362
-0.00833405	0.00459862	NA	NA	-0.931738	-1.01406
-0.988284	-1.34001	NA	NA	0.486253	0.56213
0.402965	0.568949	NA	NA	-1.01979	-1.25814
1.33154	1.84306	NA	NA	-0.526832	-0.545367
0.216106	0.312557	NA	NA	-0.264577	-0.277234
0.0703799	0.112603	NA	NA	-1.14022	-1.23842
1.33884	1.85308	NA	NA	-0.50616	-0.554214
-1.1946	-1.6231	NA	NA	0.110569	0.130137
0.0548679	0.0913192	NA	NA	-0.722896	-0.544293
-1.02363	-1.38851	NA	NA	-1.73903	-1.79142
0.401522	0.566969	NA	NA	-0.00786528	0.00739864
0.497808	0.699085	NA	NA	0.515995	0.573256
-0.565518	-0.759924	NA	NA	-0.570377	-0.528172
-1.05326	-1.42917	NA	NA	0.271749	0.301442
-2.35793	-3.21933	NA	NA	-0.45961	-0.526714
0.845828	1.17661	NA	NA	-0.320255	-0.405299
-2.28502	-3.11929	NA	NA	1.15871	1.06896
-1.53392	-2.08869	NA	NA	-0.798216	-0.767501
-0.0596883	-0.0658654	NA	NA	-0.171871	-0.153374
0.623441	0.871468	NA	NA	-0.0212273	-0.00547393
-0.49747	-0.666554	NA	NA	-0.834797	-0.902144
0.525102	0.736536	NA	NA	0.284286	0.315424
-0.955142	-1.29453	NA	NA	2.04813	2.22779
-0.579961	-0.779741	NA	NA	-1.18081	-1.06205
-2.36389	-3.2275	NA	NA	1.37998	1.64898
-0.67517	-0.910378	NA	NA	1.86804	2.01012
-0.986774	-1.33794	NA	NA	-0.678079	-0.622761
0.584259	0.817706	NA	NA	-1.09352	-1.14183
0.553455	0.775439	NA	NA	1.53849	1.66661
-0.555431	-0.746083	NA	NA	1.01336	0.987494
-0.662434	-0.892904	NA	NA	0.797732	0.873806
1.42102	1.96584	NA	NA	0.851411	0.674532
-0.146744	-0.185316	NA	NA	0.20889	0.225031
0.280513	0.40093	NA	NA	-1.07992	-0.771021
-0.192802	-0.248512	NA	NA	-0.0980904	-0.0783097
0.254242	0.364884	NA	NA	-0.112135	-0.105428
0.782013	1.08905	NA	NA	1.06129	1.25555
0.140543	0.208875	NA	NA	0.934035	1.05033
-1.27858	-1.73833	NA	NA	-0.425348	-0.379184
1.5154	2.09535	NA	NA	1.09203	1.17867
0.408381	0.57638	NA	NA	0.645275	0.753899
-0.783999	-1.05971	NA	NA	0.760229	0.858588
1.22554	1.69761	NA	NA	0.258806	0.315931
0.677033	0.945003	NA	NA	-0.847469	-0.690807
0.490976	0.689711	NA	NA	-0.014157	0.00263607
0.378427	0.53528	NA	NA	1.77346	2.0094
0.927214	1.28828	NA	NA	0.755811	0.721416
-0.16904	-0.215909	NA	NA	-1.23983	-1.26898
-0.780387	-1.05475	NA	NA	-1.85985	-1.81628
-1.70953	-2.32964	NA	NA	-0.508479	-0.484469
0.449143	0.632311	NA	NA	-1.49338	-1.34748
-1.89491	-2.58401	NA	NA	0.230182	0.258699
0.585985	0.820075	NA	NA	1.21334	1.36811
-0.467662	-0.625654	NA	NA	1.02927	0.940778
-0.269102	-0.353205	NA	NA	0.161696	0.165297
0.576248	0.806714	NA	NA	-0.928288	-0.66347
0.577934	0.809028	NA	NA	-1.08754	-1.16943
-1.13955	-1.54756	NA	NA	-1.81086	-1.30422
-0.69566	-0.938494	NA	NA	0.578984	0.681652
0.803103	1.11799	NA	NA	0.622932	0.732863
0.721974	1.00667	NA	NA	0.924851	1.08601
1.86344	2.57289	NA	NA	-0.747286	-0.763182
1.39277	1.92707	NA	NA	0.586019	0.565593
1.06212	1.47339	NA	NA	-0.997112	-1.12566
-0.35746	-0.474444	NA	NA	0.305029	0.27902
-0.298414	-0.393425	NA	NA	-0.283755	-0.329443
-0.483116	-0.646859	NA	NA	0.621922	0.635649
0.903341	1.25552	NA	NA	0.733227	0.800922
-0.563595	-0.757285	NA	NA	0.596715	0.660792
0.892195	1.24023	NA	NA	-0.825392	-0.906561
-0.309352	-0.408434	NA	NA	-1.54629	-1.59518
-2.50116	-3.41586	NA	NA	-0.566841	-0.553449
0.452424	0.636813	NA	NA	0.0774028	0.0854138
0.665579	0.929287	NA	NA	-1.25272	-1.12269
-1.95041	-2.66016	NA	NA	0.720052	0.788254
-0.594872	-0.800201	NA	NA	1.33559	1.46509
2.7752	3.82393	NA	NA	0.237114	0.295087
-2.2605	-3.08564	NA	NA	-0.0240517	-0.00607018
-1.63273	-2.22426	NA	NA	1.26344	1.29458
0.495405	0.695788	NA	NA	-0.914261	-0.964228
0.228708	0.329848	NA	NA	0.754643	0.768598
0.111222	0.168643	NA	NA	-0.189547	-0.124767
0.101898	0.15585	NA	NA	-1.04067	-1.06882
-0.410607	-0.547368	NA	NA	-0.379114	-0.407114
1.10599	1.53358	NA	NA	-0.682781	-0.684601
-0.76575	-1.03466	NA	NA	-2.03191	-2.0535
1.9436	2.68289	NA	NA	0.537072	0.624168
0.28054	0.400968	NA	NA	-0.702159	-0.909585
0.28283	0.404111	NA	NA	1.695	1.83918
1.32848	1.83887	NA	NA	2.00172	1.99591
-0.831674	-1.12512	NA	NA	-0.693812	-0.781973
1.86789	2.579	NA	NA	-1.32909	-1.21093
0.259274	0.371788	NA	NA	1.40357	1.58783
-0.487794	-0.653277	NA	NA	-0.743562	-0.792779
-1.41376	-1.92382	NA	NA	0.83224	0.885045
0.435119	0.613068	NA	NA	1.05398	1.18156
0.272588	0.390057	NA	NA	-1.33177	-1.3468
-0.475325	-0.636167	NA	NA	1.4445	1.51157
-0.751204	-1.01471	NA	NA	0.994641	0.955125
1.55866	2.1547	NA	NA	-0.595447	-0.63866
0.129581	0.193835	NA	NA	0.279105	0.330567
-0.0130428	-0.00186233	NA	NA	0.933658	0.959504
-0.0189814	-0.0100108	NA	NA	-0.996729	-1.12601
0.835464	1.16239	NA	NA	-0.152205	-0.143027
-0.442005	-0.590449	NA	NA	0.220393	0.240443
0.554627	0.777048	NA	NA	-0.513286	-0.542664
-1.4484	-1.97134	NA	NA	-0.111888	-0.117439
0.71863	1.00208	NA	NA	-0.342085	-0.301867
0.403766	0.570049	NA	NA	-0.74914	-0.904407
1.00014	1.38834	NA	NA	-0.767742	-0.728187
-0.0369331	-0.0346426	NA	NA	-0.596637	-0.426562
0.720718	1.00494	NA	NA	1.1116	1.22219
0.512517	0.719268	NA	NA	-0.245835	-0.212962
-0.365702	-0.485752	NA	NA	0.538861	0.636047
0.53808	0.754343	NA	NA	2.08731	2.45804
0.23917	0.344203	NA	NA	-0.327838	-0.300254
0.330719	0.469819	NA	NA	1.6192	1.85556
-0.230167	-0.299782	NA	NA	1.21402	1.30436
-0.350627	-0.465067	NA	NA	0.977149	1.1477
2.46118	3.39306	NA	NA	1.82145	2.0886
0.569598	0.797589	NA	NA	0.0950302	0.118461
0.00982275	0.0295119	NA	NA	0.315849	0.334968
1.94626	2.68653	NA	NA	1.08056	1.22158
-0.613476	-0.825728	NA	NA	1.31175	1.00929
-0.274133	-0.360109	NA	NA	-1.55146	-1.60528
-0.471503	-0.630924	NA	NA	0.506974	0.48617
0.0392986	0.0699563	NA	NA	0.270807	0.29359
0.100144	0.153443	NA	NA	0.274276	0.342483
0.200419	0.291032	NA	NA	-1.33348	-1.01278
1.11865	1.55096	NA	NA	-0.297866	-0.286593
0.839987	1.1686	NA	NA	-1.55126	-1.51202
0.564626	0.790768	NA	NA	-0.257198	-0.177718
-0.654179	-0.881577	NA	NA	-0.534026	-0.487242
-0.0739518	-0.0854367	NA	NA	0.208925	0.205632
0.461863	0.649764	NA	NA	-0.15772	-0.108083
-0.257916	-0.337857	NA	NA	-0.744474	-0.731493
-0.0974969	-0.117743	NA	NA	-0.107143	-0.103431
[truncated: 841 more rows]
