# Supplementary material for: Adaptable Model Parameters in Non-Invasive Prenatal Testing Lead to More Stable Predictions
Source: Int J Mol Sci. 2019 Jul 11;20(14):3414. doi: 10.3390/ijms20143414 (PMC6678500; doi:10.3390/ijms20143414)
Supplement: Supplementary file 1 [file ijms-20-03414-s001.zip › supplementary_table_tris_zscores.xlsx]

## Sheet: 3M
ADA_Z_3	FIX_Z_3	ADA_Z_20	FIX_Z_20	ADA_Z_orig	FIX_Z_orig
10.1635	10.2457	12.4076	8.59093	12.9717	8.80732
13.6441	13.7461	14.2844	9.88678	17.5084	13.1989
16.0851	16.2011	15.1065	10.4544	19.6552	14.8445
13.5299	13.6313	16.5797	11.4716	16.4989	12.4913
10.0014	10.0826	9.41167	6.52235	12.4261	9.48967
15.1592	15.2699	NA	NA	20.2041	15.4465
17.4218	17.5454	NA	NA	21.0341	16.1366
9.28641	9.36352	NA	NA	11.6274	8.93585
8.25934	8.33059	NA	NA	10.3244	7.96348
12.3835	12.4783	NA	NA	16.1062	12.4167
9.10229	9.17835	NA	NA	11.096	8.60663
4.71793	4.76893	NA	NA	6.68413	5.19982
11.3684	11.4574	NA	NA	14.451	11.2319
12.5737	12.6696	NA	NA	16.0265	12.5226
7.75603	7.8244	NA	NA	8.75575	6.85904
7.28231	7.34797	NA	NA	6.64521	5.217
6.99998	7.06403	NA	NA	7.37507	5.79379
6.22832	6.28796	NA	NA	7.06182	5.55928
8.41218	8.4843	NA	NA	10.1555	8.02056
11.4714	11.561	NA	NA	13.7822	11.0137
8.42465	8.49684	NA	NA	11.0595	8.86302
5.03654	5.08937	NA	NA	7.05231	5.67303
4.22515	4.27334	NA	NA	5.48457	4.43109
12.4697	12.565	NA	NA	15.2125	12.2915
9.61026	9.68923	NA	NA	11.6381	9.47593
14.4134	14.5199	NA	NA	17.4378	14.2543
12.0573	12.1503	NA	NA	14.2088	11.6716
16.0795	16.1955	NA	NA	17.0886	14.115
15.3184	15.43	NA	NA	18.8291	15.6257
9.10688	9.18297	NA	NA	11.5456	9.72377
14.7377	14.846	NA	NA	16.8656	14.2258
8.88442	8.95924	NA	NA	10.4156	8.81269
10.0376	10.119	NA	NA	12.4229	10.5337
13.1989	13.2983	NA	NA	14.8944	12.6425
15.0599	15.1701	NA	NA	16.568	14.2003
12.7	12.7966	NA	NA	16.9377	14.8645
19.4621	19.5974	NA	NA	25.0272	22.0268
5.4679	5.52319	NA	NA	6.71553	5.97059
7.33042	7.39636	NA	NA	8.75715	7.80057
6.89453	6.95797	NA	NA	6.39501	5.75585
12.8788	12.9764	NA	NA	14.1091	12.7489
4.59662	4.64693	NA	NA	5.75505	5.28341
4.7237	4.77474	NA	NA	7.50682	6.98658
10.9471	11.0337	NA	NA	14.3591	9.74807
9.51599	9.59442	NA	NA	15.226	10.4285
20.7671	20.9098	NA	NA	26.3898	18.9408
14.511	14.618	NA	NA	20.0166	15.7672
8.04783	8.11786	NA	NA	10.8422	8.68028
6.15976	6.219	NA	NA	9.09251	7.41648
11.8123	11.9039	NA	NA	14.8892	12.6101
2.78738	2.82735	NA	NA	4.20801	3.6175
4.99885	5.05146	NA	NA	6.25999	5.08257
10.3528	10.436	NA	NA	16.7957	11.5997
6.48844	6.54956	NA	NA	9.16776	6.26959
14.4306	14.5371	NA	NA	21.1139	14.6089
3.58322	3.62774	NA	NA	4.53001	3.58438
11.5901	11.6804	NA	NA	14.1652	11.4511
9.08987	9.16587	NA	NA	10.8967	9.21559
12.0918	12.185	NA	NA	11.9842	11.9946
11.7377	11.8288	NA	NA	11.3196	11.9076
4.66866	4.71939	NA	NA	3.64763	4.15943
6.29045	6.35044	NA	NA	5.63506	6.62399
11.9238	12.016	NA	NA	12.7294	11.5724
12.4896	12.5851	NA	NA	13.8347	12.3434

## Sheet: 20M
ADA_Z_3	FIX_Z_3	ADA_Z_20	FIX_Z_20	ADA_Z_orig	FIX_Z_orig
9.73184	17.8597	17.6243	17.8506	18.7992	18.2834
17.0722	31.3162	19.2104	19.4554	22.7234	27.0477
16.6424	30.5282	20.9303	21.1956	25.607	30.5865
12.7628	23.416	22.5873	22.872	21.5129	25.7953
11.1235	20.411	12.8123	12.982	15.9707	19.4232
16.6035	30.4569	NA	NA	25.936	31.6429
17.3614	31.8463	NA	NA	27.2526	33.4482
9.18022	16.8485	NA	NA	15.1382	18.6059
8.68872	15.9475	NA	NA	13.3641	16.5206
14.4267	26.4664	NA	NA	20.3481	25.1683
10.0348	18.4151	NA	NA	14.1039	17.606
6.17895	11.3466	NA	NA	8.35195	10.4529
13.7838	25.2879	NA	NA	18.2946	22.935
13.9468	25.5867	NA	NA	20.2082	25.5663
7.74273	14.2133	NA	NA	11.0564	14.0193
6.92733	12.7185	NA	NA	8.30967	10.5599
5.35506	9.83619	NA	NA	9.36443	11.9198
6.76626	12.4232	NA	NA	9.01222	11.5084
10.2884	18.8801	NA	NA	12.893	16.5798
13.0519	23.9461	NA	NA	17.3419	22.7555
9.55754	17.5402	NA	NA	13.623	17.9467
4.45437	8.18503	NA	NA	8.71205	11.5253
5.50437	10.1099	NA	NA	6.7444	8.97167
13.9305	25.5568	NA	NA	18.9677	25.3408
10.9424	20.0789	NA	NA	14.607	19.7403
14.5558	26.703	NA	NA	21.6915	29.5277
11.7396	21.5404	NA	NA	17.5217	24.0245
14.7996	27.1501	NA	NA	20.714	28.6596
16.8615	30.9298	NA	NA	23.1515	32.2714
10.6682	19.5762	NA	NA	13.922	19.8297
16.6152	30.4783	NA	NA	20.3999	29.1492
10.5482	19.3564	NA	NA	12.6314	18.1128
12.2468	22.4702	NA	NA	14.651	21.0883
14.0881	25.8457	NA	NA	17.8889	25.8
16.2073	29.7305	NA	NA	19.5495	28.6167
17.2478	31.6381	NA	NA	20.1679	30.5738
25.1293	46.0865	NA	NA	30.1015	45.8494
6.74432	12.383	NA	NA	7.76901	11.9718
8.26656	15.1736	NA	NA	10.617	16.4209
7.36498	13.5208	NA	NA	7.40349	11.61
16.09	29.5156	NA	NA	16.3579	25.8578
6.52595	11.9827	NA	NA	6.74425	10.8733
6.99048	12.8343	NA	NA	8.97726	14.7698
11.2729	20.6848	NA	NA	20.6628	20.0997
11.9963	22.011	NA	NA	21.7224	21.5332
19.7064	36.1453	NA	NA	35.8417	39.0488
17.7175	32.4991	NA	NA	25.2378	32.3753
8.80523	16.1611	NA	NA	13.2078	17.3708
7.25198	13.3136	NA	NA	11.2503	15.2343
13.5351	24.8319	NA	NA	17.6747	25.406
4.47401	8.22103	NA	NA	5.08194	7.43119
4.70678	8.64776	NA	NA	7.8601	10.5468
12.1134	22.2257	NA	NA	23.4222	23.629
7.98972	14.6661	NA	NA	13.1229	12.9335
16.1808	29.6821	NA	NA	29.9083	30.3071
4.47011	8.21389	NA	NA	5.7492	7.38125
13.6031	24.9565	NA	NA	17.6967	23.6576
10.0708	18.4811	NA	NA	13.0786	18.7437
13.5819	24.9176	NA	NA	13.711	24.929
13.7113	25.1549	NA	NA	12.635	24.5092
3.92959	7.22301	NA	NA	4.30977	9.21998
6.5363	12.0016	NA	NA	5.8152	12.9383
13.3815	24.5503	NA	NA	14.8647	23.6966
13.3677	24.525	NA	NA	16.6175	25.7929

## Sheet: ALL
ADA_Z_3	FIX_Z_3	ADA_Z_20	FIX_Z_20	ADA_Z_orig	FIX_Z_orig
9.3524	12.8486	17.8943	13.6549	18.6919	13.7073
13.3322	18.3094	19.9398	15.214	22.659	20.268
17.0466	23.4059	22.3187	17.0273	25.4308	22.8255
13.8561	19.0283	22.467	17.1403	21.6513	19.5072
8.78127	12.065	13.4756	10.287	15.73	14.3726
17.6571	24.2436	NA	NA	25.969	23.8009
16.7533	23.0035	NA	NA	27.2151	25.0904
8.66536	11.9059	NA	NA	15.0974	13.939
9.16094	12.5859	NA	NA	13.3958	12.4388
12.6596	17.3864	NA	NA	20.4354	18.985
9.28427	12.7552	NA	NA	13.9753	13.1025
4.99118	6.86452	NA	NA	8.2774	7.78116
12.7993	17.5782	NA	NA	18.44	17.3606
15.2126	20.8895	NA	NA	20.2155	19.2045
9.24684	12.7038	NA	NA	11.0289	10.5014
4.11956	5.66856	NA	NA	8.23902	7.86269
7.60862	10.456	NA	NA	9.09965	8.69819
5.25209	7.22252	NA	NA	8.96588	8.5973
9.37614	12.8812	NA	NA	12.9583	12.5109
11.7661	16.1605	NA	NA	17.3389	17.077
9.78744	13.4456	NA	NA	13.6685	13.5152
6.15872	8.46653	NA	NA	8.56916	8.50922
4.73905	6.51858	NA	NA	6.71669	6.70651
15.2326	20.917	NA	NA	18.755	18.8035
11.7791	16.1783	NA	NA	14.5355	14.7399
15.4516	21.2175	NA	NA	21.5314	21.9904
14.161	19.4466	NA	NA	17.3757	17.8738
15.2998	21.0092	NA	NA	20.6216	21.4032
17.5301	24.0693	NA	NA	23.0199	24.0689
11.5197	15.8224	NA	NA	13.9368	14.8874
16.5752	22.7592	NA	NA	20.4994	21.966
9.83646	13.5128	NA	NA	12.5185	13.4621
10.664	14.6483	NA	NA	14.8875	16.069
13.395	18.3955	NA	NA	18.0096	19.4769
14.2673	19.5925	NA	NA	19.7676	21.6946
15.548	21.3497	NA	NA	20.2059	22.9589
26.0873	35.8109	NA	NA	30.2022	34.4778
7.40007	10.1698	NA	NA	7.94626	9.17734
8.71383	11.9724	NA	NA	10.4049	12.0611
7.54174	10.3642	NA	NA	7.32632	8.61017
13.6041	18.6825	NA	NA	16.4515	19.4855
6.72692	9.24616	NA	NA	6.67427	8.06262
7.47701	10.2754	NA	NA	8.92456	10.9993
11.394	15.6499	NA	NA	20.4996	15.0356
12.322	16.9233	NA	NA	21.7249	16.2317
21.3748	29.3448	NA	NA	35.8714	29.4057
17.9444	24.6379	NA	NA	25.2194	24.2883
10.6813	14.6721	NA	NA	13.353	13.1816
7.41317	10.1878	NA	NA	11.3874	11.5705
14.0448	19.2871	NA	NA	17.785	19.1704
5.19338	7.14197	NA	NA	5.05674	5.54537
6.48211	8.91025	NA	NA	7.94775	8.00346
12.8834	17.6936	NA	NA	23.3323	17.7352
6.75077	9.27888	NA	NA	13.109	9.73974
15.6131	21.439	NA	NA	29.6248	22.6164
3.58133	4.93004	NA	NA	5.51952	5.32207
13.3607	18.3485	NA	NA	17.6713	17.728
10.7233	14.7297	NA	NA	13.1949	14.1814
14.239	19.5536	NA	NA	13.6916	18.6349
13.8193	18.9777	NA	NA	12.506	18.1537
5.05401	6.95073	NA	NA	3.9691	6.35346
6.83149	9.38965	NA	NA	5.91023	9.83467
12.2911	16.8809	NA	NA	14.9052	17.8028
15.3552	21.0851	NA	NA	16.7696	19.5057
